# Supplementary material for: Crystal structure of trans-di­chlorido­(4-nitro­aniline-κN 1)(piperidine-κN)platinum(II)
Source: Acta Crystallogr E Crystallogr Commun. 2015 May 20;71(Pt 6):644–6. doi: 10.1107/S2056989015009196 (PMC4459372; doi:10.1107/S2056989015009196)
Supplement: Supplementary file 1 [file e-71-00644-sup1.cif]

##############################################################################
#                                                                            #
# This CIF contains the data in a paper accepted for publication in          #
# Acta Crystallographica Section E. It conforms to the requirements of       #
# Notes for Authors for Acta Crystallographica Section E, and has been       #
# peer reviewed under the auspices of the IUCr Commission on Journals.       #
#                                                                            #
# Full details of the Crystallographic Information File format               #
# are given in the paper "The Crystallographic Information File (CIF):       #
# a New Standard Archive File for Crystallography" by S. R. Hall, F. H.      #
# Allen and I. D. Brown [Acta Cryst. (1991), A47, 655-685].                  #
#                                                                            #
# The current version of the core CIF dictionary is obtainable from          #
# ftp://ftp.iucr.org/pub/cif_core.dic.                                       #
#                                                                            #
# Software is freely available for graphical display of the structure(s)     #
# in this CIF. For information consult the CIF software page                 #
# http://www.iucr.org/resources/cif/software.                                #
#                                                                            #
# This file may be used for bona fide research purposes within the           #
# scientific community so long as proper attribution is given to the journal # 
# article from which it was obtained.                                        #
#                                                                            #
##############################################################################
data_I
_database_code_depnum_ccdc_archive 'CCDC 1400786'
_audit_creation_method
;
Olex2 1.2
(compiled 2013.09.17 svn.r2790 for OlexSys, GUI svn.r4601)
;
_journal_date_recd_electronic     2015-05-08
_journal_date_accepted     2015-05-14
_journal_name_full     'Acta Crystallographica, Section E'
_journal_year     2015
_journal_volume     71
_journal_issue      6
_journal_page_first     644
_journal_page_last     646
_journal_paper_category     GM
_journal_paper_doi     10.1107/S2056989015009196
_journal_coeditor_code     RZ5159
_publ_contact_author_name     'Luc Van Meervelt'
_publ_contact_author_address
;
Chemistry Department
KU Leuven
Celestijnenlaan 200F
B-3001, Leuven (Heverlee)
Belgium
;
_publ_contact_author_email     'luc.vanmeervelt@chem.kuleuven.be'
_publ_contact_author_fax     '+32-16-327990'
_publ_contact_author_phone     '+32-16-327609'
_publ_section_title
;\
Crystal structure of
<i>trans</i>-dichlorido(4-nitroaniline-\k<i>N</i>^1^)(piperidine-\k<i>N</i>)\
platinum(II)
;
_publ_section_title_footnote     .
loop_
    _publ_author_name
    _publ_author_footnote
    _publ_author_address
    'Nguyen Thi Thanh, Chi' .
;
Chemistry Department
Hanoi National University of Education
136 -- Xuan Thuy -- Cau Giay
Hanoi
Vietnam
;
    'Hoang Van, Truong' .
;
Chemistry Department
Hanoi National University of Education
136 -- Xuan Thuy -- Cau Giay
Hanoi
Vietnam
;
    'Pham Van, Thong' .
;
Chemistry Department
Hanoi National University of Education
136 -- Xuan Thuy -- Cau Giay
Hanoi
Vietnam
;
    'Nguyen Bich, Ngan' .
;
Chemistry Department
Hanoi National University of Education
136 -- Xuan Thuy -- Cau Giay
Hanoi
Vietnam
;
    'Van Meervelt, Luc' .
;
Chemistry Department
KU Leuven
Celestijnenlaan 200F
B-3001 Leuven (Heverlee)
Belgium
;
_publ_section_synopsis
;
The packing of the title compound features N---H...Cl hydrogen bonds and \p--\p
stacking interactions, which form one-dimensional chains of molecules parallel
to [001] further linked <i>via</i> N---H...O interactions.
;
_chemical_name_systematic
;
<i>trans</i>-Dichlorido(4-nitroaniline-\k<i>N</i>^1^)(piperidine-\
\k<i>N</i>)platinum(II)
;
_chemical_name_common     ?
_chemical_formula_moiety     'C11 H17 Cl2 N3 O2 Pt'
_chemical_formula_sum     'C11 H17 Cl2 N3 O2 Pt'
_chemical_formula_iupac     '[Pt Cl2 (C5 H11 N) (C6 H6 N2 O2)]'
_chemical_formula_weight     489.27
_chemical_melting_point     ?
_space_group_crystal_system     monoclinic
_space_group_name_H-M_alt     'C 2/c'
_space_group_name_Hall     '-C 2yc'
loop_
    _space_group_symop_id
    _space_group_symop_operation_xyz
    1 'x, y, z'
    2 '-x, y, -z+1/2'
    3 'x+1/2, y+1/2, z'
    4 '-x+1/2, y+1/2, -z+1/2'
    5 '-x, -y, -z'
    6 'x, -y, z-1/2'
    7 '-x+1/2, -y+1/2, -z'
    8 'x+1/2, -y+1/2, z-1/2'
_cell_length_a     15.8763(11)
_cell_length_b     18.5394(11)
_cell_length_c     10.8707(6)
_cell_angle_alpha     90.00
_cell_angle_beta     103.119(7)
_cell_angle_gamma     90.00
_cell_volume     3116.1(3)
_cell_formula_units_Z     8
_cell_measurement_reflns_used     3549
_cell_measurement_theta_min     3.4280
_cell_measurement_theta_max     28.8120
_cell_measurement_temperature     100.15
_exptl_crystal_description     ' '
_exptl_crystal_colour     brown
_exptl_crystal_size_max     0.35
_exptl_crystal_size_mid     0.15
_exptl_crystal_size_min     0.1
_exptl_crystal_density_diffrn     2.086
_exptl_crystal_density_meas     ?
_exptl_crystal_density_method     'not measured'
_exptl_crystal_F_000     1856
_exptl_absorpt_coefficient_mu     9.349
_exptl_absorpt_correction_type     multi-scan
_exptl_absorpt_process_details
;
(CrysAlis PRO; Agilent, 2012)
;
_exptl_absorpt_correction_T_min     0.53760
_exptl_absorpt_correction_T_max     1.00000
_exptl_special_details     ?
_diffrn_ambient_temperature     100.15
_diffrn_radiation_type     'Mo K\a'
_diffrn_radiation_wavelength     0.71073
_diffrn_radiation_monochromator     mirror
_diffrn_measurement_device_type
;
Agilent SuperNova (single source at offset, Eos detector)
;
_diffrn_measurement_method     '\w scans'
_diffrn_detector_area_resol_mean     15.9631
_diffrn_reflns_number     8156
_diffrn_reflns_av_R_equivalents     0.0439
_diffrn_reflns_theta_min     2.79
_diffrn_reflns_theta_max     26.37
_diffrn_reflns_theta_full     25.00
_diffrn_measured_fraction_theta_max     0.974
_diffrn_measured_fraction_theta_full     0.996
_diffrn_reflns_limit_h_min     -19
_diffrn_reflns_limit_h_max     15
_diffrn_reflns_limit_k_min     -17
_diffrn_reflns_limit_k_max     23
_diffrn_reflns_limit_l_min     -13
_diffrn_reflns_limit_l_max     13
loop_
    _refln_index_h
    _refln_index_k
    _refln_index_l
    _refln_F_squared_meas
    -21 1 2 10372.9
    -21 1 3 -404.242
    -21 3 3 70.8605
    -21 3 4 8793.8
    -20 0 2 2348.87
    -20 0 3 -779.467
    -20 2 1 30351.9
    -20 2 2 -1135.23
    -20 2 3 24871.7
    -20 2 4 9159.1
    -20 -2 4 13938.8
    -20 2 5 19806.8
    -20 -2 5 24445.4
    -20 4 1 4959.9
    -20 4 2 11692.8
    -20 4 3 995.728
    -20 4 4 20601.4
    -20 -4 5 -584.271
    -20 4 5 364.876
    -20 4 6 21120.1
    -20 6 3 40246.2
    -20 6 4 4002.85
    -20 6 5 8980.16
    -19 1 -1 17680.4
    -19 -1 0 18548.1
    -19 1 0 17134.4
    -19 -1 1 22400.5
    -19 1 1 18442.5
    -19 1 1 15057.6
    -19 1 2 330.032
    -19 1 2 2234.02
    -19 -1 2 377.365
    -19 -1 2 2352.58
    -19 -1 3 20791.6
    -19 -1 3 25542.7
    -19 1 3 23395.1
    -19 1 3 27375.9
    -19 1 4 -373.066
    -19 1 4 -321.236
    -19 -1 4 -19.1666
    -19 -1 5 26880
    -19 1 5 27559.4
    -19 1 5 30555.6
    -19 1 6 5324.01
    -19 -1 6 4386.03
    -19 -1 7 19409.8
    -19 1 7 18436.1
    -19 1 8 7993.3
    -19 -1 8 9049.98
    -19 3 -1 11103.8
    -19 3 0 -1324.67
    -19 3 0 -828.688
    -19 3 1 35071.8
    -19 3 1 32607.4
    -19 -3 1 40680.2
    -19 3 2 275.609
    -19 -3 2 2548.63
    -19 3 2 1813.28
    -19 -3 3 52256
    -19 3 3 47211.9
    -19 3 3 45399
    -19 -3 4 6765.43
    -19 3 4 6716.44
    -19 3 4 3686.25
    -19 3 5 39470.1
    -19 -3 5 40077.2
    -19 3 5 42403.8
    -19 3 6 6755.3
    -19 -3 6 2765.95
    -19 3 7 38979.9
    -19 -3 7 38779
    -19 -3 8 14602.2
    -19 -3 9 9546.71
    -19 5 0 5235.83
    -19 5 0 4438.33
    -19 5 1 14963.6
    -19 5 1 12484.9
    -19 5 2 1466.88
    -19 5 2 2128.89
    -19 5 3 13625.6
    -19 5 3 13623.2
    -19 -5 3 12841.6
    -19 5 4 68.658
    -19 5 4 2073.96
    -19 -5 4 766.974
    -19 5 5 1438.9
    -19 -5 5 631.502
    -19 -5 6 5115.05
    -19 -5 7 1626.98
    -19 -5 8 23567.9
    -19 -5 9 3620.06
    -19 7 1 67496.3
    -19 7 2 1627.58
    -19 7 2 1179.54
    -19 7 3 77128
    -19 -7 3 77621.4
    -19 -7 4 1123.16
    -19 -7 5 28914.4
    -19 -7 6 -927.271
    -19 -7 7 20399.3
    -19 -7 8 16.4745
    -19 -9 3 2406.44
    -19 -9 4 -287.017
    -19 -9 5 1303.17
    -19 -9 6 10016.9
    -19 -11 4 4369.03
    -19 -11 5 76039.3
    -18 0 0 92079.5
    -18 0 1 504.862
    -18 0 1 -956.029
    -18 0 2 21132.6
    -18 0 2 26257
    -18 0 3 -527.497
    -18 0 3 -323.258
    -18 0 4 42096.4
    -18 0 4 49520.1
    -18 0 5 254.065
    -18 0 5 794.435
    -18 0 6 21913.9
    -18 0 7 2142.81
    -18 0 8 491.188
    -18 0 9 -266.321
    -18 0 10 1966.21
    -18 2 -2 1559.37
    -18 2 -1 1082.15
    -18 2 0 309.476
    -18 2 0 979.976
    -18 2 1 12698.9
    -18 2 1 16350.1
    -18 -2 1 15053.9
    -18 2 2 1878.4
    -18 2 2 1794.82
    -18 -2 2 1542.45
    -18 -2 3 25552.2
    -18 2 3 22758.8
    -18 2 3 24047.8
    -18 -2 3 20883.4
    -18 2 4 3215.46
    -18 2 4 3592.56
    -18 -2 4 2106.48
    -18 -2 4 1127.35
    -18 2 5 71225.3
    -18 2 5 71397.6
    -18 -2 5 72237.9
    -18 -2 6 -106.889
    -18 2 6 547.122
    -18 -2 7 71773.5
    -18 2 7 69163.7
    -18 -2 8 1913.51
    -18 2 8 1036.2
    -18 2 9 42243.2
    -18 -2 9 32949.1
    -18 -2 10 479.621
    -18 4 -3 1100.07
    -18 4 -2 32522
    -18 4 -2 34524
    -18 4 -1 -1340.15
    -18 4 -1 -881.759
    -18 4 0 42835.5
    -18 4 0 45275.2
    -18 4 1 -1549.9
    -18 4 1 -535.11
    -18 4 2 73019.5
    -18 -4 2 67913.7
    -18 4 2 66695
    -18 4 3 8522.82
    -18 4 3 9352.48
    -18 -4 3 11392.2
    -18 4 4 30859.6
    -18 -4 4 27424.3
    -18 4 4 27750.3
    -18 -4 5 11345.7
    -18 4 5 10912
    -18 4 6 1435.03
    -18 -4 6 218.365
    -18 -4 7 4290.6
    -18 4 7 4479.18
    -18 -4 8 -65.701
    -18 4 8 -405.365
    -18 -4 9 1955.22
    -18 6 -3 868.48
    -18 6 -2 6301.55
    -18 6 -1 -780.294
    -18 6 -1 -628.426
    -18 6 0 13528.7
    -18 6 0 10172.3
    -18 6 1 13030.5
    -18 6 1 9500.5
    -18 6 2 12300.7
    -18 6 2 13752.9
    -18 -6 3 36670.6
    -18 6 3 35245.8
    -18 6 3 41216.4
    -18 6 4 2436.93
    -18 -6 4 2299.73
    -18 6 5 34840.6
    -18 -6 5 36648.8
    -18 -6 6 -956.253
    -18 6 6 -251.856
    -18 6 7 44988.4
    -18 -6 7 39153
    -18 -6 8 105.195
    -18 8 -2 19211.6
    -18 8 -1 869.449
    -18 8 0 34818.8
    -18 8 0 30375.5
    -18 8 1 17890
    -18 8 1 13528.6
    -18 8 2 47666
    -18 8 2 42629
    -18 8 3 6101.51
    -18 8 4 10706.5
    -18 -8 4 13237.7
    -18 -8 5 14707.1
    -18 8 5 14955.1
    -18 8 6 5382.04
    -18 -8 6 3889.96
    -18 -8 7 25169.3
    -18 10 -1 -1087.19
    -18 10 0 23488.8
    -18 10 1 2641.86
    -18 10 2 11810.3
    -18 10 2 7077.35
    -18 10 3 7858.66
    -18 -10 4 11932.2
    -18 -10 5 26679.4
    -18 -10 6 44.9109
    -18 -12 4 13193.5
    -18 -12 5 45187.7
    -17 1 0 52948.3
    -17 1 0 48181.4
    -17 1 1 670.745
    -17 1 1 -173.981
    -17 -1 1 779.643
    -17 -1 1 915.125
    -17 -1 2 28058.6
    -17 1 2 33097.2
    -17 1 2 25649.2
    -17 -1 2 32620.7
    -17 1 3 -68.7722
    -17 -1 3 -28.3052
    -17 1 3 480.452
    -17 -1 3 -123.467
    -17 1 4 55206.2
    -17 1 4 54447.4
    -17 -1 4 48176.4
    -17 -1 4 57922.1
    -17 -1 5 11508.8
    -17 1 5 13344.3
    -17 -1 5 9127.36
    -17 1 5 11192.2
    -17 -1 6 56014.8
    -17 1 6 63354.7
    -17 1 7 13630.7
    -17 -1 7 14345.4
    -17 -1 8 15234.5
    -17 1 8 14962.7
    -17 1 9 17656.1
    -17 -1 9 13630.6
    -17 1 10 941.339
    -17 -1 10 876.88
    -17 -1 11 14257.5
    -17 1 11 13970.7
    -17 3 -2 4825.69
    -17 3 -1 16983.5
    -17 3 -1 15080.3
    -17 3 0 29261.4
    -17 3 0 24685.1
    -17 3 1 9963.23
    -17 3 1 12205.8
    -17 3 2 26538.4
    -17 3 2 30310.5
    -17 -3 2 31622
    -17 -3 3 592.966
    -17 3 3 1725.02
    -17 -3 3 -209.669
    -17 3 3 1933.5
    -17 3 4 49972.5
    -17 -3 4 39473.4
    -17 -3 4 46969.4
    -17 3 4 45964.4
    -17 3 5 13428.8
    -17 -3 5 11366.6
    -17 -3 6 19439.4
    -17 3 6 22978.3
    -17 -3 7 17354.7
    -17 3 7 17059
    -17 -3 8 5557.69
    -17 3 8 5530.23
    -17 3 9 25361.3
    -17 -3 9 24305.4
    -17 3 10 3588.73
    -17 -3 10 3213.5
    -17 5 -5 5679.03
    -17 5 -4 14935.8
    -17 5 -3 12229.6
    -17 5 -2 28628.4
    -17 5 -2 26840.4
    -17 5 -1 2993.81
    -17 5 -1 5853.27
    -17 5 0 27081.3
    -17 5 0 28554.3
    -17 5 1 -33.784
    -17 5 1 118.068
    -17 5 2 106880
    -17 5 2 106774
    -17 5 3 -523.46
    -17 -5 3 408.66
    -17 5 3 784.158
    -17 -5 4 78153.3
    -17 5 4 73509.9
    -17 -5 5 -79.0894
    -17 5 5 566.933
    -17 5 6 39858.7
    -17 -5 6 42679
    -17 -5 7 3417.48
    -17 5 7 5187.9
    -17 5 8 30852.2
    -17 -5 8 25076.5
    -17 -5 9 5733.53
    -17 5 9 5515.42
    -17 7 -5 43846.3
    -17 7 -4 566.379
    -17 7 -3 35773.3
    -17 7 -2 2799.62
    -17 7 -2 1231.05
    -17 7 -1 8649.89
    -17 7 -1 11678.9
    -17 7 0 1424.86
    -17 7 0 -1103.74
    -17 7 1 7224.29
    -17 7 1 5599.37
    -17 7 2 6681.35
    -17 7 2 4556.66
    -17 7 3 -588.6
    -17 -7 4 3532.41
    -17 7 4 4183.81
    -17 -7 5 7485.66
    -17 7 5 5278.09
    -17 7 6 4682.02
    -17 -7 6 3130.96
    -17 -7 7 27292.9
    -17 7 7 31585.5
    -17 7 8 3120.67
    -17 -7 8 -69.4279
    -17 9 -4 3993.61
    -17 9 -3 1351.09
    -17 9 -2 26644.9
    -17 9 -1 638.943
    -17 9 -1 -216.935
    -17 9 0 63683.4
    -17 9 0 48027
    -17 9 1 8308.65
    -17 9 1 9657.4
    -17 9 2 74867.5
    -17 9 3 1460.46
    -17 -9 4 77434.8
    -17 9 4 64575.7
    -17 -9 5 718.605
    -17 9 5 37.6616
    -17 -9 6 46739.7
    -17 9 6 44532.9
    -17 -9 7 -357.013
    -17 9 7 309.845
    -17 11 -3 18701.5
    -17 11 -2 281.702
    -17 11 -1 21575.3
    -17 11 0 4544.84
    -17 11 0 4033.55
    -17 11 1 4202.34
    -17 11 1 7795.45
    -17 11 2 200.809
    -17 11 3 286.875
    -17 11 4 739.03
    -17 -11 5 14693.4
    -17 11 5 11631.3
    -17 13 -1 -331.45
    -17 13 0 57086.3
    -17 13 1 586.672
    -17 13 2 29242.7
    -17 13 3 1063.96
    -16 0 0 19511.3
    -16 0 1 40.1434
    -16 0 1 899.685
    -16 0 2 30681.6
    -16 0 2 34824.5
    -16 0 3 151.363
    -16 0 3 82.597
    -16 0 4 101316
    -16 0 4 97402.6
    -16 0 5 -319.649
    -16 0 5 -274.395
    -16 0 6 211847
    -16 0 7 212.8
    -16 0 8 39939.1
    -16 0 9 -663.646
    -16 0 10 33317.9
    -16 0 11 -1375.11
    -16 0 12 36474
    -16 2 -1 112285
    -16 2 -1 107351
    -16 2 0 1825.21
    -16 2 0 567.945
    -16 2 1 71511.3
    -16 2 1 65076.3
    -16 -2 2 391.831
    -16 -2 2 -82.1375
    -16 2 2 123.624
    -16 2 2 420.731
    -16 -2 3 28265.7
    -16 -2 3 26518.2
    -16 2 3 28702.7
    -16 2 3 30328.2
    -16 -2 4 11847
    -16 -2 4 9588.04
    -16 2 4 9216.58
    -16 -2 5 14960.1
    -16 2 5 16014
    -16 -2 5 12423.3
    -16 2 6 1122.08
    -16 -2 6 -219.837
    -16 2 7 -788.279
    -16 -2 7 501.696
    -16 -2 8 1676.86
    -16 2 8 1787.68
    -16 2 9 2525.5
    -16 -2 9 1646.63
    -16 2 10 -216.188
    -16 -2 10 262.363
    -16 2 11 16747.7
    -16 -2 11 16071
    -16 4 -3 8496.24
    -16 4 -2 -392.008
    -16 4 -2 -1093.68
    -16 4 -1 10713.5
    -16 4 -1 11006
    -16 4 0 10699.5
    -16 4 0 12633.2
    -16 4 1 10824.4
    -16 4 1 11888
    -16 4 2 68149
    -16 4 2 65537
    -16 -4 3 1833.05
    -16 4 3 424.78
    -16 -4 4 83042.9
    -16 -4 4 71379.5
    -16 4 4 77354.4
    -16 4 5 214.627
    -16 -4 5 -133.447
    -16 4 6 66651.4
    -16 -4 6 65336.7
    -16 -4 7 4043.47
    -16 4 7 3754.03
    -16 -4 8 57868.1
    -16 4 8 73186
    -16 -4 9 36.2782
    -16 4 9 256.254
    -16 4 10 39946.3
    -16 -4 10 37854.8
    -16 4 11 2927.71
    -16 6 -6 81.0932
    -16 6 -5 51236.3
    -16 6 -4 552.525
    -16 6 -3 62631
    -16 6 -3 60104.5
    -16 6 -2 -820.33
    -16 6 -2 -1236.96
    -16 6 -1 43417.1
    -16 6 -1 47448.3
    -16 6 0 3098.97
    -16 6 0 3813.18
    -16 6 1 69055.3
    -16 6 1 74328.3
    -16 6 2 16920.7
    -16 6 3 47497.7
    -16 -6 4 15500.3
    -16 6 4 13415.5
    -16 -6 5 3587.26
    -16 6 5 5708.06
    -16 -6 6 6171.35
    -16 6 6 4967.43
    -16 6 7 -1007.04
    -16 -6 7 -295.509
    -16 -6 8 13341.6
    -16 6 8 18969.4
    -16 -6 9 3404.43
    -16 6 9 5413.55
    -16 6 10 5928.47
    -16 8 -5 23548.2
    -16 8 -4 -467.184
    -16 8 -3 21917.9
    -16 8 -3 23203.4
    -16 8 -2 304.952
    -16 8 -2 1195.48
    -16 8 -1 15004.1
    -16 8 -1 16394.6
    -16 8 0 3011.04
    -16 8 0 5671.16
    -16 8 1 12223.6
    -16 8 1 16282.6
    -16 8 2 33713.7
    -16 8 3 29685.3
    -16 -8 4 72536
    -16 8 4 57982.4
    -16 -8 5 9995.36
    -16 8 5 9113.21
    -16 8 6 42736.6
    -16 -8 6 41807.6
    -16 8 7 3405.63
    -16 -8 7 173.707
    -16 8 8 54342
    -16 -8 8 24941.6
    -16 8 9 99.5679
    -16 10 -4 322.346
    -16 10 -3 18625.2
    -16 10 -2 -593.423
    -16 10 -2 185.438
    -16 10 -1 56593.7
    -16 10 -1 66972.8
    -16 10 0 16370.4
    -16 10 0 14020.7
    -16 10 1 33586.6
    -16 10 2 21422.7
    -16 10 3 6562.01
    -16 10 4 19287
    -16 -10 5 4522.51
    -16 10 5 3544.8
    -16 10 6 44998.3
    -16 -10 6 44014.9
    -16 10 7 362.349
    -16 12 -2 282.062
    -16 12 -1 50232.5
    -16 12 -1 39572.3
    -16 12 0 1504.27
    -16 12 0 4789.54
    -16 12 1 25358
    -16 12 2 3616.38
    -16 12 3 10678.9
    -16 12 4 16232.8
    -16 12 5 3889.96
    -16 -12 5 7517.7
    -16 12 6 38745.8
    -16 14 -1 10133.2
    -16 14 0 4973.93
    -16 14 1 6018.16
    -16 14 2 17102.9
    -16 14 3 8077.83
    -16 14 4 37394.4
    -16 16 0 921.95
    -16 16 1 25519
    -15 1 -1 57899.1
    -15 1 0 7855.66
    -15 -1 0 10184.9
    -15 -1 1 36899.6
    -15 1 1 34033.6
    -15 1 1 39644.4
    -15 -1 2 292.281
    -15 1 2 -216.987
    -15 -1 2 -585.399
    -15 1 2 252.895
    -15 -1 3 37596.3
    -15 -1 3 39878.1
    -15 1 3 37232.7
    -15 1 3 42987.2
    -15 1 4 17291.2
    -15 -1 4 18189
    -15 -1 4 18791.3
    -15 1 5 37559.8
    -15 -1 5 38444.4
    -15 -1 5 39881.5
    -15 -1 6 30249.4
    -15 1 6 31117.9
    -15 -1 7 9274.86
    -15 1 7 10192
    -15 1 8 12151.2
    -15 -1 8 12665.6
    -15 1 9 484.733
    -15 -1 9 535.455
    -15 1 10 22824.4
    -15 -1 10 21205.8
    -15 1 11 -60.4039
    -15 -1 11 -230.24
    -15 1 12 35676.2
    -15 3 -2 19960.2
    -15 3 -1 70217.5
    -15 3 -1 74734.1
    -15 3 0 59.6578
    -15 3 0 709.19
    -15 3 1 100150
    -15 3 1 103610
    -15 -3 2 39.2262
    -15 3 2 20.5146
    -15 3 2 1030.22
    -15 -3 3 85071.5
    -15 3 3 91858.5
    -15 -3 3 97026.7
    -15 -3 4 307.906
    -15 3 4 -108.671
    -15 -3 4 177.273
    -15 3 5 60247.9
    -15 -3 5 68576.4
    -15 -3 5 60060
    -15 3 6 27257.7
    -15 -3 6 25758.7
    -15 3 7 44313.9
    -15 -3 7 39521.3
    -15 -3 8 22108.9
    -15 3 8 26470.6
    -15 3 9 8120.62
    -15 -3 9 7041.52
    -15 3 10 9074.74
    -15 -3 10 9334.09
    -15 3 11 -322.308
    -15 3 12 12527
    -15 5 -3 3622.98
    -15 5 -3 1922.97
    -15 5 -2 14721.6
    -15 5 -2 17052.6
    -15 5 -1 7853.63
    -15 5 -1 9990.05
    -15 5 0 10055.6
    -15 5 0 11852
    -15 5 1 26315.7
    -15 5 1 26951.9
    -15 5 2 -25.4887
    -15 5 3 28465.2
    -15 5 4 22657.5
    -15 -5 4 20504.5
    -15 5 5 8573.77
    -15 -5 5 6311.62
    -15 5 6 16228.5
    -15 -5 6 14513.1
    -15 5 7 3674.67
    -15 -5 7 3101.42
    -15 -5 8 39509
    -15 5 8 49148.8
    -15 -5 9 2978.7
    -15 5 9 2922.68
    -15 5 10 60215
    -15 5 11 197.239
    -15 7 -6 4040.31
    -15 7 -5 15297.2
    -15 7 -4 2147.59
    -15 7 -4 888.798
    -15 7 -3 43761.1
    -15 7 -3 36712.8
    -15 7 -2 -12.8253
    -15 7 -2 -653
    -15 7 -1 53895
    -15 7 -1 45634.1
    -15 7 0 5960.93
    -15 7 0 3700.27
    -15 7 1 125787
    -15 7 1 145867
    -15 7 2 132.025
    -15 7 3 145134
    -15 -7 4 8215.77
    -15 7 4 6949.1
    -15 7 5 46546.1
    -15 -7 5 50091.3
    -15 7 6 15.1536
    -15 -7 6 173.367
    -15 -7 7 16614
    -15 7 7 25400.2
    -15 -7 8 -435.788
    -15 7 8 2160.21
    -15 7 9 15502.3
    -15 7 10 5335.99
    -15 9 -4 46121.4
    -15 9 -4 41452.3
    -15 9 -3 919.614
    -15 9 -3 2069.71
    -15 9 -2 26459.4
    -15 9 -2 27463.4
    -15 9 -1 1234.82
    -15 9 -1 243.647
    -15 9 0 8914.96
    -15 9 0 5806.45
    -15 9 1 825.376
    -15 9 2 -84.6998
    -15 9 3 -63.6899
    -15 9 4 8488.3
    -15 9 5 303.083
    -15 -9 5 163.447
    -15 9 6 29132.5
    -15 -9 6 29854.6
    -15 -9 7 1544.03
    -15 9 7 3228.6
    -15 9 8 33273.1
    -15 9 9 -396.211
    -15 11 -3 32639.3
    -15 11 -3 25557.2
    -15 11 -2 1272.6
    -15 11 -2 1427.09
    -15 11 -1 100428
    -15 11 -1 118077
    -15 11 0 1355.41
    -15 11 0 1966.61
    -15 11 1 73100.7
    -15 11 2 72.5067
    -15 11 3 56028.3
    -15 11 4 1435.87
    -15 11 5 83721.6
    -15 -11 5 91708
    -15 -11 6 70.1383
    -15 11 6 270.104
    -15 11 7 30600.7
    -15 11 8 -798.597
    -15 13 -2 38242.8
    -15 13 -2 28977.2
    -15 13 -1 743.755
    -15 13 -1 1977.84
    -15 13 0 3274.65
    -15 13 1 1106.56
    -15 13 2 540.303
    -15 13 3 352.005
    -15 13 4 6649.71
    -15 13 5 909.332
    -15 13 6 35010.8
    -15 15 -1 25165.2
    -15 15 0 2203.5
    -15 15 1 36656
    -15 15 2 113.047
    -15 15 3 52413.3
    -15 15 4 6561.13
    -15 15 5 28695.4
    -15 17 1 11971.8
    -15 17 2 -1185.3
    -14 0 -1 -709.145
    -14 0 0 148480
    -14 0 1 -3.25413
    -14 0 2 25387.8
    -14 0 2 21823.2
    -14 0 3 383.386
    -14 0 3 490.393
    -14 0 4 21152.9
    -14 0 5 -488.044
    -14 0 6 1105.24
    -14 0 7 -207.455
    -14 0 8 14811.9
    -14 0 9 -18.1682
    -14 0 10 13542.2
    -14 0 11 -941.097
    -14 0 12 43855
    -14 2 -2 3.08765
    -14 2 -1 21793.2
    -14 2 0 6867.01
    -14 2 0 5778.5
    -14 2 1 67944.8
    -14 2 1 58613.6
    -14 -2 1 57159.2
    -14 2 2 8805.17
    -14 -2 2 7501.26
    -14 2 2 8040.45
    -14 2 3 75470.3
    -14 -2 3 67300.1
    -14 -2 3 80636.5
    -14 -2 4 8492.37
    -14 -2 4 8702.65
    -14 2 4 8911.86
    -14 -2 5 121549
    -14 -2 5 119034
    -14 2 5 116607
    -14 -2 6 -1192.87
    -14 2 6 932.412
    -14 -2 7 78709.7
    -14 2 7 84204.5
    -14 2 8 3549.89
    -14 -2 8 3028.5
    -14 2 9 32183.1
    -14 -2 9 32414.4
    -14 -2 10 4922.57
    -14 2 10 3626.5
    -14 2 11 30353.2
    -14 -2 11 32372.7
    -14 2 12 142.261
    -14 2 13 7197.36
    -14 4 -3 8806.1
    -14 4 -2 91574
    -14 4 -2 90855.8
    -14 4 -1 906.4
    -14 4 -1 1805.37
    -14 4 0 61089.7
    -14 4 0 61187
    -14 4 1 1666.5
    -14 4 1 144.761
    -14 4 2 66256
    -14 4 3 20126.5
    -14 -4 3 17486.4
    -14 4 4 17384.9
    -14 -4 4 21515
    -14 -4 4 19631.5
    -14 -4 5 15990.1
    -14 -4 5 19756.3
    -14 4 5 17275.1
    -14 -4 6 -1067.5
    -14 4 6 273.715
    -14 -4 7 2455.98
    -14 4 7 3088.74
    -14 -4 8 3833.27
    -14 4 8 6393.43
    -14 4 9 6264.17
    -14 -4 9 5727.49
    -14 4 10 16573
    -14 -4 10 15832.9
    -14 4 11 744.078
    -14 4 12 22118.8
    -14 6 -4 23610
    -14 6 -4 21874.6
    -14 6 -3 429.363
    -14 6 -3 1052.07
    -14 6 -2 17350.9
    -14 6 -2 18148
    -14 6 -1 3980.27
    -14 6 -1 2471.79
    -14 6 0 19209.2
    -14 6 0 16745.1
    -14 6 1 58328.2
    -14 6 2 12836.2
    -14 6 3 133261
    -14 -6 4 7996.96
    -14 6 4 5073.64
    -14 -6 5 62413.7
    -14 6 5 51473.2
    -14 6 6 812.78
    -14 -6 6 1202.97
    -14 -6 7 27761.2
    -14 6 7 35408.5
    -14 -6 8 -675.123
    -14 6 8 355.869
    -14 6 9 68001.6
    -14 -6 9 68376.5
    -14 6 10 3596.96
    -14 6 11 28311.8
    -14 8 -5 228.797
    -14 8 -4 67899.8
    -14 8 -4 64116.5
    -14 8 -3 149.813
    -14 8 -3 15.928
    -14 8 -2 43861.2
    -14 8 -2 42193.3
    -14 8 -1 1741.36
    -14 8 -1 2118.12
    -14 8 0 62299.8
    -14 8 0 53353.4
    -14 8 1 26018.8
    -14 8 2 37387.5
    -14 8 3 22352.5
    -14 8 4 2254.57
    -14 -8 5 29116.1
    -14 8 5 26491.3
    -14 -8 6 -723.71
    -14 8 6 -38.4354
    -14 8 7 29552.2
    -14 -8 7 17977.9
    -14 -8 8 -1247.06
    -14 8 8 -598.826
    -14 8 9 16329.8
    -14 8 10 13724.2
    -14 10 -5 841.697
    -14 10 -4 19267.4
    -14 10 -4 18764.5
    -14 10 -3 1054.35
    -14 10 -3 1454.88
    -14 10 -2 50919.4
    -14 10 -2 60018.8
    -14 10 -1 15663.5
    -14 10 -1 11182.3
    -14 10 0 34760.5
    -14 10 1 27548
    -14 10 2 6279.01
    -14 10 3 30520.9
    -14 10 4 13080.3
    -14 -10 5 61930
    -14 10 5 51555
    -14 10 6 -313.316
    -14 -10 6 270.984
    -14 -10 7 24881.8
    -14 10 7 42430.6
    -14 10 8 7129.63
    -14 10 9 13199.6
    -14 12 -4 9075.61
    -14 12 -3 520.71
    -14 12 -3 -199.037
    -14 12 -2 38777.3
    -14 12 -2 28439.9
    -14 12 -1 17526
    -14 12 -1 12583.3
    -14 12 0 29865.6
    -14 12 1 10347.4
    -14 12 2 2962.47
    -14 12 3 27231.3
    -14 12 4 4369.82
    -14 12 5 59555.2
    -14 -12 5 66421.6
    -14 12 6 -674.639
    -14 12 7 39257.6
    -14 12 8 3634.88
    -14 14 -3 1141.04
    -14 14 -2 48729.5
    -14 14 -2 61067.3
    -14 14 -1 2225.92
    -14 14 -1 4602.14
    -14 14 0 50611.5
    -14 14 1 10761.6
    -14 14 2 17520.3
    -14 14 3 12364.8
    -14 14 4 869.128
    -14 14 5 16752.1
    -14 14 6 948.513
    -14 14 7 12013.3
    -14 16 0 -165.547
    -14 16 1 14180.1
    -14 16 2 168.181
    -14 16 3 44925.4
    -14 16 4 4677.55
    -14 16 5 38849.9
    -14 18 1 522.9
    -14 18 2 18772.8
    -14 18 3 2596.78
    -13 1 -2 88756.2
    -13 1 -1 16802
    -13 -1 0 121999
    -13 1 0 118552
    -13 1 1 1776.56
    -13 1 1 1384.21
    -13 -1 1 2184.01
    -13 1 2 47425.9
    -13 -1 2 44878.5
    -13 -1 2 49592.4
    -13 1 2 49685
    -13 -1 3 1733.83
    -13 -1 3 3152.42
    -13 1 3 1672.29
    -13 1 4 55046.3
    -13 -1 4 57952.4
    -13 1 5 11215.2
    -13 -1 5 13047.2
    -13 -1 6 34984
    -13 1 6 34051.5
    -13 -1 7 14698.8
    -13 1 7 16461.7
    -13 1 8 9003.87
    -13 -1 8 7488.03
    -13 -1 9 25696.3
    -13 1 9 26817.5
    -13 1 10 -841.484
    -13 -1 10 -538.831
    -13 1 11 19389.7
    -13 -1 11 20333.9
    -13 1 12 4368.06
    -13 3 -3 18912.1
    -13 3 -2 10025.7
    -13 3 -1 6076.73
    -13 3 0 42979.9
    -13 3 0 47110.9
    -13 3 1 344.932
    -13 3 1 145.008
    -13 3 2 35381.4
    -13 -3 2 32790.2
    -13 -3 3 19743.8
    -13 -3 3 14309.3
    -13 3 3 16755.7
    -13 -3 4 61659.7
    -13 3 4 54449.1
    -13 -3 4 50146.8
    -13 -3 5 48581.8
    -13 -3 5 43358.3
    -13 3 5 42750.3
    -13 3 6 4692.75
    -13 -3 6 3956.26
    -13 3 7 40156.2
    -13 -3 7 40124.1
    -13 3 8 -405.813
    -13 -3 8 32.4844
    -13 -3 9 57010.8
    -13 3 9 54251.3
    -13 -3 10 3994.36
    -13 3 10 4062.25
    -13 3 11 49981.7
    -13 3 12 559.827
    -13 3 13 31643.9
    -13 5 -4 53744.2
    -13 5 -3 15662
    -13 5 -2 58781.2
    -13 5 -2 65893
    -13 5 -1 1481.49
    -13 5 -1 582.103
    -13 5 0 39993.6
    -13 5 0 41459.9
    -13 5 1 10864
    -13 5 2 179326
    -13 5 3 172.983
    -13 -5 4 113913
    -13 5 4 100620
    -13 -5 5 280.615
    -13 -5 5 93.9858
    -13 5 5 581.675
    -13 5 6 16996.3
    -13 -5 6 15040.1
    -13 5 7 7372.76
    -13 -5 7 4250.61
    -13 5 8 14246.8
    -13 -5 8 13559.9
    -13 5 9 17734.7
    -13 -5 9 21910.6
    -13 5 10 1070.61
    -13 5 11 7127.44
    -13 5 12 1304.66
    -13 7 -5 57078.3
    -13 7 -4 6029.83
    -13 7 -4 6277.8
    -13 7 -3 49955
    -13 7 -3 50614.7
    -13 7 -2 10540.5
    -13 7 -2 8697.3
    -13 7 -1 5179.13
    -13 7 -1 6921.41
    -13 7 0 1822.36
    -13 7 0 989.814
    -13 7 1 625.432
    -13 7 2 14755.4
    -13 7 3 15089.4
    -13 -7 4 8676.42
    -13 7 4 6372.71
    -13 7 5 10537.8
    -13 -7 5 11461.5
    -13 -7 6 284.578
    -13 7 6 742.064
    -13 -7 7 29977.9
    -13 7 7 42305.8
    -13 -7 8 1087.17
    -13 7 8 592.736
    -13 7 9 89095.1
    -13 7 10 -229.664
    -13 7 11 44887.2
    -13 9 -5 3656.22
    -13 9 -5 826.529
    -13 9 -4 34268.1
    -13 9 -4 34548.3
    -13 9 -3 1339.68
    -13 9 -3 1235.46
    -13 9 -2 73275.2
    -13 9 -2 79477.3
    -13 9 -1 401.213
    -13 9 -1 1467.11
    -13 9 0 95375.6
    -13 9 1 8668.49
    -13 9 2 111966
    -13 9 3 3007.91
    -13 9 4 72566.3
    -13 -9 5 8146.67
    -13 9 5 6017.55
    -13 9 6 25983.8
    -13 -9 6 24445.1
    -13 9 7 -205.148
    -13 -9 7 -89.8501
    -13 9 8 8142.66
    -13 9 9 388.65
    -13 9 10 1656.28
    -13 9 11 3236.94
    -13 11 -5 21867.6
    -13 11 -4 -160.921
    -13 11 -4 -707.539
    -13 11 -3 18178.4
    -13 11 -3 16890.5
    -13 11 -2 -321.736
    -13 11 -2 231.455
    -13 11 -1 10637.5
    -13 11 -1 15788.8
    -13 11 0 2207.1
    -13 11 1 1449.35
    -13 11 2 151.695
    -13 11 3 12435.1
    -13 11 4 1669.8
    -13 -11 5 50028.7
    -13 11 5 47909.2
    -13 -11 6 382.724
    -13 11 6 224.157
    -13 11 7 62977.5
    -13 11 8 480.636
    -13 11 9 40622.7
    -13 13 -5 3662.69
    -13 13 -4 17152.2
    -13 13 -3 -213.853
    -13 13 -3 836.776
    -13 13 -2 75210.3
    -13 13 -2 60465.8
    -13 13 -1 1512.72
    -13 13 0 112664
    -13 13 1 5328.42
    -13 13 2 33875.2
    -13 13 3 -541.116
    -13 13 4 48289.5
    -13 13 5 4393.97
    -13 13 6 37874.3
    -13 13 7 1231.36
    -13 13 8 5172.34
    -13 15 -3 29526.3
    -13 15 -2 20148.3
    -13 15 -1 6272.61
    -13 15 0 2778.67
    -13 15 1 -1310.03
    -13 15 2 9777.79
    -13 15 3 1606.87
    -13 15 4 2210.49
    -13 15 5 13361.1
    -13 15 6 2745.85
    -13 15 7 21447.3
    -13 17 0 17999.8
    -13 17 1 833.069
    -13 17 2 60713.9
    -13 17 3 3961.38
    -13 17 4 44208.1
    -13 17 5 3300.82
    -13 19 2 22694.5
    -13 19 3 4780.83
    -12 0 -1 358.838
    -12 0 0 87390.7
    -12 0 1 235.222
    -12 0 2 95834.2
    -12 0 2 106159
    -12 0 3 231.069
    -12 0 4 129097
    -12 0 5 -517.544
    -12 0 6 233878
    -12 0 7 -177.771
    -12 0 8 68819.3
    -12 0 9 1217.64
    -12 0 10 33056.2
    -12 0 11 806.14
    -12 0 12 31618.4
    -12 2 -2 8757.8
    -12 2 -1 107917
    -12 -2 0 294.821
    -12 2 0 518.056
    -12 2 0 231.294
    -12 2 1 69811.5
    -12 2 1 77759.4
    -12 -2 1 70300.6
    -12 2 2 68.3533
    -12 2 2 128.256
    -12 -2 2 -227.255
    -12 -2 3 16772
    -12 -2 3 18896.9
    -12 2 3 17521.3
    -12 -2 4 10662.5
    -12 2 4 10681.5
    -12 -2 4 12087.9
    -12 2 5 3040.64
    -12 -2 5 3355.4
    -12 2 6 2711.68
    -12 -2 6 2713.77
    -12 -2 7 5508.81
    -12 2 7 6948.42
    -12 -2 8 6635.21
    -12 2 8 6090.19
    -12 -2 9 19795.9
    -12 2 9 18917.1
    -12 -2 10 -639.156
    -12 2 10 -145.959
    -12 2 11 52424.1
    -12 -2 11 49611.6
    -12 2 12 953.31
    -12 2 13 71390.7
    -12 4 -3 7667.15
    -12 4 -2 10582.6
    -12 4 -1 7287.85
    -12 4 -1 6624.27
    -12 4 0 43779.7
    -12 4 0 47619.9
    -12 4 1 13192.3
    -12 4 2 135800
    -12 -4 3 -154.66
    -12 4 3 215.303
    -12 -4 4 84133.3
    -12 4 4 83646.6
    -12 -4 4 96329.3
    -12 -4 5 5364.13
    -12 -4 5 4646.12
    -12 4 5 3732.22
    -12 4 6 45544.4
    -12 -4 6 43906.5
    -12 -4 7 -782.988
    -12 4 7 260.825
    -12 -4 8 67732
    -12 4 8 68289.6
    -12 4 9 2000.71
    -12 -4 9 3091.09
    -12 -4 10 47670.7
    -12 4 10 41901.5
    -12 4 11 12283.5
    -12 4 12 6625.43
    -12 4 13 6361.12
    -12 6 -4 -414.656
    -12 6 -3 106647
    -12 6 -3 104635
    -12 6 -2 1222.95
    -12 6 -2 1182.36
    -12 6 -1 30782.9
    -12 6 -1 28173
    -12 6 0 10435.2
    -12 6 1 33076
    -12 6 2 32113.9
    -12 6 3 20882
    -12 -6 4 20669
    -12 6 4 16193.6
    -12 -6 5 351.075
    -12 6 5 476.707
    -12 6 6 6183.55
    -12 -6 6 5468.34
    -12 -6 7 6802.3
    -12 6 7 8283.05
    -12 -6 8 20178.3
    -12 6 8 19692.1
    -12 -6 9 28410.6
    -12 6 9 25428.5
    -12 6 10 7100.37
    -12 6 11 26067.3
    -12 6 12 1225.74
    -12 8 -6 6143.86
    -12 8 -5 24120.1
    -12 8 -5 30669.9
    -12 8 -4 -406.997
    -12 8 -4 -913.551
    -12 8 -3 25615
    -12 8 -3 27819.1
    -12 8 -2 16222.4
    -12 8 -2 18147.4
    -12 8 -1 13670.6
    -12 8 -1 12003
    -12 8 0 23216
    -12 8 1 6072.68
    -12 8 2 81255.1
    -12 8 3 13567.3
    -12 8 4 68944.2
    -12 -8 5 158.571
    -12 8 5 -266.88
    -12 8 6 51078.4
    -12 -8 6 43708.9
    -12 8 7 20348.5
    -12 -8 7 18248.7
    -12 -8 8 79891.3
    -12 8 8 79595.9
    -12 8 9 10004.3
    -12 8 10 25533.3
    -12 8 11 4117.07
    -12 8 12 12212.1
    -12 10 -5 34389.7
    -12 10 -5 28420.7
    -12 10 -4 -319.118
    -12 10 -4 -153.777
    -12 10 -3 27162.6
    -12 10 -3 28054.9
    -12 10 -2 69.7233
    -12 10 -2 982.035
    -12 10 -1 54375.2
    -12 10 0 33742.8
    -12 10 1 37729.3
    -12 10 2 38175
    -12 10 3 2600.39
    -12 10 4 26397
    -12 -10 5 99.7808
    -12 10 5 -832.458
    -12 -10 6 33190.7
    -12 10 6 47598.2
    -12 10 7 -325.922
    -12 -10 7 480.347
    -12 10 8 21857.5
    -12 10 9 5789.3
    -12 10 10 16405.9
    -12 10 11 25822.2
    -12 12 -6 -1129.59
    -12 12 -5 25135.4
    -12 12 -4 -924.591
    -12 12 -3 44203.6
    -12 12 -3 38851.8
    -12 12 -2 2711.55
    -12 12 -2 4181.66
    -12 12 -1 50020.4
    -12 12 0 13556.5
    -12 12 1 34621.4
    -12 12 2 11906.7
    -12 12 3 7886.51
    -12 12 4 20534.9
    -12 12 5 -705.603
    -12 12 6 48339.9
    -12 12 7 3464.94
    -12 12 8 14532.9
    -12 12 9 7193.81
    -12 14 -5 7587.5
    -12 14 -4 -745.685
    -12 14 -3 14615.4
    -12 14 -2 13537.8
    -12 14 -2 22506.4
    -12 14 -1 5923.88
    -12 14 0 32054
    -12 14 1 1763.29
    -12 14 2 35991.5
    -12 14 3 1957.65
    -12 14 4 47937.8
    -12 14 5 2059.91
    -12 14 6 65427.7
    -12 14 7 4079.62
    -12 14 8 36526
    -12 16 -4 -113.692
    -12 16 -3 66162.1
    -12 16 -2 2173.29
    -12 16 -1 24482.2
    -12 16 0 8040.08
    -12 16 1 26503.1
    -12 16 2 13017.2
    -12 16 3 10010.5
    -12 16 4 1612.2
    -12 16 5 250.834
    -12 16 6 5981.99
    -12 16 7 4625.25
    -12 18 1 1833.87
    -12 18 2 60752.4
    -12 18 3 1331.56
    -12 18 4 39157.1
    -12 18 5 72.4695
    -12 20 2 169.901
    -12 20 3 10382.2
    -11 1 -2 1619.46
    -11 -1 -1 105524
    -11 1 -1 107748
    -11 1 0 840.94
    -11 -1 0 466.715
    -11 1 1 57803.9
    -11 1 1 59923
    -11 -1 1 59918
    -11 -1 2 186.961
    -11 1 2 671.246
    -11 -1 3 44330
    -11 1 3 42312.4
    -11 -1 4 35144.3
    -11 1 4 33246.6
    -11 -1 5 47009.8
    -11 1 5 48495.3
    -11 1 6 89356.8
    -11 -1 6 83957
    -11 1 7 10273.4
    -11 -1 7 10889.7
    -11 1 8 38258.9
    -11 -1 8 37897.7
    -11 1 9 1336.14
    -11 -1 9 1656.08
    -11 -1 10 44319.5
    -11 1 10 41417.4
    -11 -1 11 -338.71
    -11 1 11 5.53197
    -11 1 12 66561.2
    -11 -1 12 64762.6
    -11 3 -3 40561
    -11 3 -2 7579.78
    -11 3 -1 118418
    -11 3 -1 55740.5
    -11 3 0 8177.81
    -11 3 0 8079.08
    -11 3 0 4918.61
    -11 3 1 137383
    -11 -3 1 133564
    -11 3 2 19729
    -11 -3 2 16697.4
    -11 -3 3 71631.1
    -11 -3 3 62127.4
    -11 3 3 61951
    -11 -3 4 8229.06
    -11 -3 4 7941.55
    -11 3 4 6579.55
    -11 3 5 37426.2
    -11 -3 5 38108.8
    -11 -3 6 45519.4
    -11 3 6 50141.9
    -11 3 7 33507.6
    -11 -3 7 31832.8
    -11 3 8 29586.9
    -11 -3 8 27812
    -11 -3 9 1809.88
    -11 3 9 324.288
    -11 3 10 21601.8
    -11 -3 10 25055.8
    -11 -3 11 14948.7
    -11 3 11 15690
    -11 3 12 23384.6
    -11 3 13 11092.2
    -11 5 -4 38492.1
    -11 5 -3 13923.6
    -11 5 -2 4547.71
    -11 5 -2 5167.99
    -11 5 -1 18964.6
    -11 5 -1 22381.9
    -11 5 0 -351.934
    -11 5 1 24788.5
    -11 5 2 10687.6
    -11 5 3 20961.5
    -11 -5 4 81289.5
    -11 5 4 73247.1
    -11 -5 4 86612.8
    -11 -5 5 13590.3
    -11 -5 5 16053
    -11 5 5 14040.8
    -11 5 6 50113.2
    -11 -5 6 53007.4
    -11 5 7 1632.66
    -11 -5 7 740.291
    -11 5 8 101968
    -11 -5 8 119174
    -11 5 9 128.314
    -11 -5 9 1457.46
    -11 -5 10 120799
    -11 5 10 108692
    -11 5 11 131.64
    -11 5 12 30423.7
    -11 5 13 3466.32
    -11 7 -5 59991.8
    -11 7 -4 310.536
    -11 7 -4 2257
    -11 7 -3 81615.2
    -11 7 -3 88406.3
    -11 7 -2 -311.513
    -11 7 -2 -355.647
    -11 7 -1 88953.8
    -11 7 -1 86692.7
    -11 7 0 3844.2
    -11 7 1 133870
    -11 7 2 1162.13
    -11 7 3 132797
    -11 7 4 4386.26
    -11 -7 5 30502
    -11 7 5 32613.1
    -11 7 6 -100.758
    -11 -7 6 427.053
    -11 -7 7 8796.45
    -11 7 7 10252.4
    -11 -7 8 4953.36
    -11 7 8 4354.36
    -11 7 9 1232.64
    -11 7 10 10570.6
    -11 7 11 7525.18
    -11 7 12 2672.83
    -11 9 -5 -544.564
    -11 9 -5 754.605
    -11 9 -4 40744.4
    -11 9 -4 34019.8
    -11 9 -3 483.225
    -11 9 -3 410.893
    -11 9 -2 10846.3
    -11 9 -2 11900.6
    -11 9 -1 2430.53
    -11 9 0 -142.047
    -11 9 1 3693.49
    -11 9 2 4296.15
    -11 9 3 856.531
    -11 9 4 32120.5
    -11 -9 5 425.694
    -11 9 5 290.938
    -11 -9 6 55418.9
    -11 9 6 78324.1
    -11 9 7 12676.5
    -11 -9 7 11753.1
    -11 9 8 71063.6
    -11 9 9 2572.92
    -11 9 10 69843.8
    -11 9 11 7258.41
    -11 9 12 53907.2
    -11 11 -6 -1295.33
    -11 11 -5 15406.5
    -11 11 -4 739.964
    -11 11 -4 -432.672
    -11 11 -3 35902.6
    -11 11 -3 33802.1
    -11 11 -2 2582.25
    -11 11 -2 2070.05
    -11 11 -1 145397
    -11 11 0 1797.38
    -11 11 1 98044.1
    -11 11 2 4064.07
    -11 11 3 44981.6
    -11 11 4 649.957
    -11 -11 5 59725.1
    -11 11 5 56015.5
    -11 11 6 208.268
    -11 -11 6 529.59
    -11 11 7 21087.5
    -11 11 8 268.645
    -11 11 9 698.227
    -11 11 10 907.436
    -11 11 11 1695.66
    -11 13 -6 34912.1
    -11 13 -5 -1040.57
    -11 13 -4 13517
    -11 13 -3 966.211
    -11 13 -3 3284.28
    -11 13 -2 9040.96
    -11 13 -1 2289.03
    -11 13 0 105.999
    -11 13 1 9380.43
    -11 13 2 5918.41
    -11 13 3 1320.53
    -11 13 4 16854.4
    -11 13 5 -479.111
    -11 13 6 86347.5
    -11 13 7 3059.05
    -11 13 8 46694
    -11 13 9 439.537
    -11 15 -6 4151.22
    -11 15 -5 26721.4
    -11 15 -4 4538.9
    -11 15 -3 55646.2
    -11 15 -2 1727.63
    -11 15 -1 59276.1
    -11 15 0 856.172
    -11 15 1 72773.6
    -11 15 2 -435.99
    -11 15 3 57260.3
    -11 15 4 20541.7
    -11 15 5 29668.9
    -11 15 6 4583.13
    -11 15 7 9055.45
    -11 15 8 7033.14
    -11 17 -5 4022.79
    -11 17 -4 21926.6
    -11 17 -3 17111.1
    -11 17 0 -703.01
    -11 17 1 15747.9
    -11 17 2 5940.67
    -11 17 3 9908.69
    -11 17 4 17176.8
    -11 17 5 3288.33
    -11 17 6 20881.4
    -11 17 7 457.806
    -11 19 1 34599.2
    -11 19 2 5800.8
    -11 19 3 40610.1
    -11 19 4 4982.83
    -11 19 5 12477
    -11 21 3 13013.9
    -10 0 -1 354.244
    -10 0 0 120818
    -10 0 1 190.352
    -10 0 1 263.554
    -10 0 2 10844.8
    -10 0 3 454.198
    -10 0 4 109.949
    -10 0 5 -142.971
    -10 0 6 12251.1
    -10 0 7 194.963
    -10 0 8 73287.4
    -10 0 9 -241.076
    -10 0 10 36990
    -10 0 11 446.815
    -10 0 12 120484
    -10 2 -6 971.418
    -10 2 -3 13162
    -10 2 -3 16004.7
    -10 2 -2 1711.63
    -10 2 -2 2665.36
    -10 2 -1 117616
    -10 -2 0 14306.9
    -10 2 0 14357.3
    -10 2 0 12652.1
    -10 -2 1 101889
    -10 2 1 91579
    -10 -2 2 13914
    -10 2 2 12272.4
    -10 2 2 13923.1
    -10 -2 3 159958
    -10 -2 3 154491
    -10 2 3 154236
    -10 -2 4 17825.1
    -10 2 4 17159.9
    -10 -2 5 201894
    -10 2 5 204324
    -10 -2 6 184.997
    -10 2 6 106.9
    -10 -2 7 199062
    -10 2 7 197399
    -10 2 8 14226
    -10 -2 8 15737.3
    -10 2 9 43329.8
    -10 -2 9 40572
    -10 2 10 4187.78
    -10 -2 10 5760.67
    -10 -2 11 29261.7
    -10 2 11 24462.1
    -10 2 12 2752.85
    -10 2 13 2978.88
    -10 4 -4 154879
    -10 4 -4 115350
    -10 4 -3 19439.1
    -10 4 -3 13898.2
    -10 4 -2 103997
    -10 4 -1 4700.53
    -10 4 0 80856.1
    -10 4 1 4302.7
    -10 4 2 50155.6
    -10 -4 2 48310.7
    -10 4 3 13821.5
    -10 -4 3 15091.5
    -10 -4 4 99.3083
    -10 4 4 -198.951
    -10 -4 4 121.697
    -10 -4 5 9091.01
    -10 4 5 9822.73
    -10 4 6 4053.22
    -10 -4 6 2875.47
    -10 -4 7 4047.52
    -10 4 7 3900.13
    -10 4 8 42859
    -10 -4 8 46509.1
    -10 -4 9 11855.7
    -10 4 9 12419.9
    -10 4 10 79389.3
    -10 -4 10 85743.2
    -10 4 11 379.927
    -10 4 12 62489.3
    -10 4 13 -16.0122
    -10 4 14 44877.2
    -10 6 -4 40011.8
    -10 6 -3 30846.5
    -10 6 -2 23292.8
    -10 6 -2 25364.6
    -10 6 -1 21545.3
    -10 6 -1 20641.1
    -10 6 0 12129.3
    -10 6 1 100450
    -10 6 2 463.23
    -10 6 3 250294
    -10 -6 4 33.9812
    -10 6 4 15.6925
    -10 6 5 90030.5
    -10 -6 5 86350
    -10 6 6 1327.5
    -10 -6 6 1467.89
    -10 -6 7 56083.9
    -10 6 7 53623.1
    -10 -6 8 15561.8
    -10 6 8 13030.1
    -10 -6 9 90500.6
    -10 6 9 81734.2
    -10 6 10 28556.9
    -10 6 11 18676.1
    -10 6 12 11016.6
    -10 6 13 199.902
    -10 8 -6 36312.3
    -10 8 -5 5675.21
    -10 8 -5 5469.18
    -10 8 -4 79545.2
    -10 8 -4 67834.1
    -10 8 -3 1109.23
    -10 8 -3 203.739
    -10 8 -2 34710
    -10 8 -2 34226.7
    -10 8 -1 12334.3
    -10 8 0 61237
    -10 8 1 63201.5
    -10 8 2 25811.9
    -10 8 3 70627.8
    -10 8 4 2345.9
    -10 8 5 57706.9
    -10 -8 5 52128.9
    -10 8 6 1575.96
    -10 -8 6 1753.16
    -10 -8 7 25383.7
    -10 8 7 22506.2
    -10 -8 8 12344.2
    -10 8 8 8978.53
    -10 8 9 8856.78
    -10 8 10 54756.5
    -10 8 11 13640.3
    -10 8 12 32258.6
    -10 10 -6 26480.6
    -10 10 -5 1095.26
    -10 10 -5 2093.39
    -10 10 -4 23421.8
    -10 10 -4 19787.9
    -10 10 -3 10266.8
    -10 10 -3 9929.62
    -10 10 -2 79493.7
    -10 10 -2 66146.1
    -10 10 -1 39356.9
    -10 10 0 19828.7
    -10 10 1 29253.9
    -10 10 2 78.5467
    -10 10 3 23382.3
    -10 10 4 6155.05
    -10 -10 5 61379
    -10 10 5 70659.1
    -10 10 6 1677.68
    -10 -10 6 1481.67
    -10 -10 7 67083.9
    -10 10 7 67463
    -10 10 8 29850.4
    -10 10 9 11019.5
    -10 10 10 16537.5
    -10 10 11 2143.19
    -10 12 -6 18931.4
    -10 12 -5 -1163.78
    -10 12 -4 12190.2
    -10 12 -4 14163.7
    -10 12 -3 8872.71
    -10 12 -3 8655.97
    -10 12 -2 42947
    -10 12 -1 48997.6
    -10 12 0 48830.4
    -10 12 1 26208.6
    -10 12 2 10056.4
    -10 12 3 44182.8
    -10 12 4 2634.01
    -10 12 5 78075.9
    -10 12 6 -16.9805
    -10 12 7 53863.8
    -10 12 8 9876.86
    -10 12 9 9718.36
    -10 12 10 8233.72
    -10 14 -6 37440
    -10 14 -5 -412.984
    -10 14 -4 29458.6
    -10 14 -3 1763.78
    -10 14 -2 35732.3
    -10 14 -1 5491.89
    -10 14 0 34999.9
    -10 14 1 14216.4
    -10 14 2 5317.57
    -10 14 3 25256.3
    -10 14 4 4245.09
    -10 14 5 28372
    -10 14 6 4832.59
    -10 14 7 19042.7
    -10 14 8 9378.01
    -10 14 9 3941.99
    -10 16 -7 156.532
    -10 16 -6 2066.04
    -10 16 -5 -930.386
    -10 16 -4 10930.2
    -10 16 -3 21169.1
    -10 16 -1 23398.5
    -10 16 0 661.046
    -10 16 1 47390.6
    -10 16 2 310.302
    -10 16 3 96007
    -10 16 4 2383.36
    -10 16 5 66103.1
    -10 16 6 -363.392
    -10 16 7 40844.1
    -10 16 8 8695.39
    -10 18 -5 -484.884
    -10 18 -4 93193.4
    -10 18 -3 2293.69
    -10 18 0 14222.9
    -10 18 1 -233.054
    -10 18 2 7468.12
    -10 18 3 4783.8
    -10 18 4 283.265
    -10 18 5 182.984
    -10 18 6 183.847
    -10 18 7 1657.18
    -10 20 -3 10030.5
    -10 20 2 1983.33
    -10 20 3 47976.5
    -10 20 4 770.27
    -10 20 5 46283.6
    -9 -1 -9 37739.7
    -9 1 -8 14523
    -9 1 -3 12133.8
    -9 1 -2 116617
    -9 1 -2 133150
    -9 1 -1 2861.89
    -9 -1 -1 3476.89
    -9 1 -1 2870.6
    -9 -1 0 198224
    -9 1 0 193016
    -9 -1 1 45579.1
    -9 1 1 45518.3
    -9 1 2 46964.8
    -9 1 2 45230.1
    -9 1 3 20669.8
    -9 -1 3 21690.7
    -9 1 4 40476.9
    -9 -1 4 41084.3
    -9 -1 5 47387.8
    -9 1 5 47418.9
    -9 -1 6 22435.5
    -9 1 6 24044.4
    -9 1 7 85329.8
    -9 -1 7 80058
    -9 1 8 2118.44
    -9 -1 8 2082.21
    -9 1 9 60034.6
    -9 -1 9 62463.4
    -9 1 10 6594.53
    -9 -1 10 5693.99
    -9 -1 11 31611.4
    -9 1 11 37104.6
    -9 -1 12 20843.8
    -9 1 12 19678.2
    -9 3 -6 18885.4
    -9 3 -5 29679.4
    -9 3 -3 2652.69
    -9 3 -3 1973.75
    -9 3 -2 21280.4
    -9 3 -2 23997.5
    -9 3 -1 164.522
    -9 3 0 92139.2
    -9 3 0 56290.9
    -9 -3 1 8226.73
    -9 3 1 8235.96
    -9 3 1 6459.02
    -9 -3 2 30618.9
    -9 3 2 28468.6
    -9 3 2 29734.8
    -9 3 3 78965.5
    -9 3 3 76011.2
    -9 -3 3 86050.2
    -9 -3 3 82663.6
    -9 -3 4 89070.7
    -9 3 4 82321
    -9 3 5 141090
    -9 3 5 136796
    -9 -3 5 125283
    -9 -3 6 5923.63
    -9 3 6 7433.07
    -9 3 7 112939
    -9 -3 7 121012
    -9 3 8 3991.22
    -9 -3 8 4825.86
    -9 -3 9 96225.5
    -9 3 9 87963.1
    -9 3 10 837.758
    -9 -3 10 324.457
    -9 3 11 64554.9
    -9 -3 11 70220.4
    -9 3 12 1487.05
    -9 3 13 29334.9
    -9 5 -5 6991.57
    -9 5 -4 154412
    -9 5 -4 112423
    -9 5 -3 14177.4
    -9 5 -3 17315.1
    -9 5 -2 133725
    -9 5 -1 5382.33
    -9 5 -1 4035.78
    -9 5 0 99349.3
    -9 5 1 19145
    -9 5 2 319854
    -9 5 3 6961.62
    -9 -5 4 164972
    -9 -5 4 172545
    -9 5 5 7022.14
    -9 -5 5 8441.52
    -9 5 5 8254.15
    -9 -5 5 8945.09
    -9 -5 6 17532.9
    -9 5 6 16738.2
    -9 5 7 23151.6
    -9 -5 7 24379.8
    -9 5 8 2880.91
    -9 -5 8 3667.13
    -9 -5 9 44256.1
    -9 5 9 42161.6
    -9 -5 10 2088.13
    -9 5 10 2353.87
    -9 5 11 17428.4
    -9 5 12 11527.4
    -9 5 13 2980.05
    -9 5 14 18967.9
    -9 7 -5 36112.8
    -9 7 -4 8018.56
    -9 7 -3 27176.4
    -9 7 -3 19719.5
    -9 7 -2 6308.39
    -9 7 -2 5050.14
    -9 7 -1 2235.44
    -9 7 0 2378.08
    -9 7 1 20860.8
    -9 7 2 24781.1
    -9 7 3 87191.4
    -9 7 4 4541.11
    -9 7 5 52612.1
    -9 -7 5 58988
    -9 -7 6 414.056
    -9 7 6 -74.8189
    -9 -7 7 102637
    -9 7 7 93924.3
    -9 7 8 943.306
    -9 -7 8 1125.45
    -9 7 9 161297
    -9 7 10 2503.68
    -9 7 11 86781.6
    -9 7 12 4377.03
    -9 7 13 9097.87
    -9 9 -6 39088.9
    -9 9 -5 5801.23
    -9 9 -5 6103.71
    -9 9 -4 101902
    -9 9 -4 85071.1
    -9 9 -3 3172.28
    -9 9 -3 4424.68
    -9 9 -2 169082
    -9 9 -1 80.6757
    -9 9 0 170949
    -9 9 1 17807.3
    -9 9 2 118843
    -9 9 3 597.862
    -9 9 4 87396.4
    -9 9 5 10439.1
    -9 -9 5 7461.24
    -9 -9 6 23198.2
    -9 9 6 27672
    -9 -9 7 352.708
    -9 9 7 -49.2028
    -9 9 8 264.742
    -9 9 9 424.026
    -9 9 10 3036.02
    -9 9 11 690.602
    -9 9 12 15192.8
    -9 11 -6 908.092
    -9 11 -5 8569.34
    -9 11 -4 243.868
    -9 11 -4 720.595
    -9 11 -3 5786.39
    -9 11 -3 5779.57
    -9 11 -2 285.777
    -9 11 -1 580.623
    -9 11 0 612.981
    -9 11 1 20347.7
    -9 11 2 300.248
    -9 11 3 37056.7
    -9 11 4 921.539
    -9 11 5 98983.1
    -9 -11 5 76505.9
    -9 -11 6 103.382
    -9 11 6 36.026
    -9 11 7 119999
    -9 11 8 2779.94
    -9 11 9 50383.7
    -9 11 10 773.291
    -9 11 11 47992.6
    -9 13 -6 20937.9
    -9 13 -5 762.627
    -9 13 -4 33946
    -9 13 -3 2269.96
    -9 13 -3 4659.7
    -9 13 -2 103728
    -9 13 -1 1404.64
    -9 13 0 164783
    -9 13 1 433.935
    -9 13 2 29797.5
    -9 13 3 5895.02
    -9 13 4 56752.4
    -9 13 5 13711
    -9 13 6 38023
    -9 13 7 2655.65
    -9 13 8 378.9
    -9 13 9 2145.53
    -9 13 10 1721.32
    -9 15 -7 17159.8
    -9 15 -6 -1119.78
    -9 15 -5 17981.3
    -9 15 -4 11052.5
    -9 15 -3 18299.4
    -9 15 -2 14131
    -9 15 -1 3936.11
    -9 15 0 3949.37
    -9 15 1 4632.66
    -9 15 2 13830.9
    -9 15 3 24607.9
    -9 15 4 250.695
    -9 15 5 51984.1
    -9 15 6 1736.61
    -9 15 7 50450.3
    -9 15 8 5743.21
    -9 15 9 62082.4
    -9 17 -7 632.676
    -9 17 -6 2108.51
    -9 17 -5 5328.66
    -9 17 -4 59909.1
    -9 17 -1 207.253
    -9 17 0 24892.6
    -9 17 1 1021.56
    -9 17 2 68359.2
    -9 17 3 12688.4
    -9 17 4 48602.4
    -9 17 5 8068.23
    -9 17 6 3355.27
    -9 17 7 10170.8
    -9 17 8 80.3673
    -9 19 -5 14993.4
    -9 19 -4 28757.1
    -9 19 1 1642.93
    -9 19 2 22822.6
    -9 19 3 20701.5
    -9 19 4 15185.7
    -9 19 5 22981.9
    -9 19 6 4230.1
    -9 21 -3 9260.53
    -9 21 3 7147.71
    -9 21 4 4249.89
    -9 21 5 3765.48
    -8 0 -10 14709.6
    -8 0 -9 411.86
    -8 0 -8 16522.7
    -8 0 -2 31869.1
    -8 0 -2 33957.1
    -8 0 -1 27.5989
    -8 0 -1 191.734
    -8 0 0 379347
    -8 0 1 261.761
    -8 0 2 360308
    -8 0 2 365068
    -8 0 3 312.851
    -8 0 4 193324
    -8 0 5 142.143
    -8 0 6 250802
    -8 0 7 931.413
    -8 0 8 67895.1
    -8 0 9 114.019
    -8 0 10 8899.1
    -8 0 11 495.401
    -8 0 12 4806.8
    -8 -2 -10 222.439
    -8 2 -8 5877.67
    -8 2 -7 125373
    -8 2 -6 2839.72
    -8 2 -3 191451
    -8 2 -3 207845
    -8 2 -2 67161
    -8 -2 -2 73177.4
    -8 2 -2 72316.4
    -8 2 -1 140660
    -8 2 0 9622.05
    -8 -2 0 9687.67
    -8 2 1 46160.8
    -8 -2 1 45356
    -8 2 1 48577.4
    -8 -2 2 12830.5
    -8 2 2 11238.8
    -8 2 2 12595.3
    -8 -2 3 4326.9
    -8 2 3 2697.97
    -8 2 3 2986.41
    -8 -2 4 16268.5
    -8 2 4 15037.1
    -8 2 5 10956.4
    -8 2 5 12276.4
    -8 -2 5 11376.8
    -8 -2 6 7363.71
    -8 2 6 6417.5
    -8 -2 7 65453.7
    -8 2 7 61923.5
    -8 -2 8 15818.4
    -8 2 8 13003.4
    -8 2 9 96895
    -8 -2 9 101951
    -8 -2 10 -28.0028
    -8 2 10 -65.9742
    -8 -2 11 76235.2
    -8 2 11 73913.9
    -8 2 12 242.925
    -8 2 13 77831.3
    -8 -4 -11 1213.47
    -8 4 -7 5374.82
    -8 4 -6 1329.12
    -8 4 -5 21847.3
    -8 4 -4 23116.6
    -8 4 -4 20263.6
    -8 4 -3 8299.64
    -8 4 -3 7415.35
    -8 4 -3 9749.12
    -8 4 -2 61640.9
    -8 4 -1 -16.8088
    -8 4 0 108194
    -8 4 1 12790.5
    -8 -4 2 341127
    -8 4 2 340712
    -8 -4 3 193.235
    -8 4 3 -593.53
    -8 -4 4 256081
    -8 4 4 256093
    -8 4 5 14027.9
    -8 -4 5 12734.2
    -8 4 5 13144
    -8 -4 6 84997.7
    -8 4 6 83557.8
    -8 -4 7 923.83
    -8 4 7 590.279
    -8 -4 8 91025.4
    -8 4 8 84754.1
    -8 4 9 1449.36
    -8 -4 9 1941.45
    -8 -4 10 46165
    -8 4 10 42860.6
    -8 4 11 14864.5
    -8 4 12 5291.47
    -8 4 13 5108.93
    -8 6 -5 130419
    -8 6 -5 137339
    -8 6 -4 5164.75
    -8 6 -3 192390
    -8 6 -2 15565.2
    -8 6 -2 13161.7
    -8 6 -1 32234.6
    -8 6 0 21438.8
    -8 6 1 19728.5
    -8 6 2 58569.7
    -8 6 3 9240.54
    -8 -6 4 38034.5
    -8 6 4 34887.3
    -8 -6 5 5306.65
    -8 6 5 5096.09
    -8 6 5 4578.99
    -8 -6 6 19704.6
    -8 6 6 19493.8
    -8 -6 7 32616.6
    -8 6 7 32948.8
    -8 6 8 22177.6
    -8 -6 8 25274.2
    -8 6 9 85079.8
    -8 -6 9 89113.3
    -8 6 10 7645.24
    -8 6 11 52364.6
    -8 6 12 407.103
    -8 6 13 25350.7
    -8 8 -5 21565.7
    -8 8 -5 23741.1
    -8 8 -4 5691.84
    -8 8 -4 6810.95
    -8 8 -3 38308.5
    -8 8 -3 50049.8
    -8 8 -2 74440.3
    -8 8 -1 41418.4
    -8 8 0 63946.4
    -8 8 1 3043.04
    -8 8 2 187977
    -8 8 3 2849.61
    -8 8 4 138849
    -8 8 5 232.879
    -8 -8 5 23.6768
    -8 -8 6 58304.8
    -8 -8 6 55491.3
    -8 8 6 55395.3
    -8 -8 7 23922.2
    -8 8 7 22693
    -8 -8 8 70866.3
    -8 8 8 65586.1
    -8 8 9 27664.4
    -8 8 10 13320.3
    -8 8 11 11028.8
    -8 8 12 1527.85
    -8 8 13 14432.6
    -8 10 -6 6305.05
    -8 10 -5 41146.1
    -8 10 -5 53685.7
    -8 10 -4 11784.6
    -8 10 -4 8927.23
    -8 10 -3 41503.6
    -8 10 -3 39954
    -8 10 -2 12519.2
    -8 10 -1 40778.1
    -8 10 0 108707
    -8 10 1 25953.7
    -8 10 2 94832.1
    -8 10 3 106.118
    -8 10 4 71241.7
    -8 -10 5 7464.01
    -8 10 5 12047.6
    -8 -10 6 88507
    -8 10 6 86001.1
    -8 -10 7 16492.5
    -8 10 7 14679.2
    -8 10 8 31258.6
    -8 10 9 25514.7
    -8 10 10 15256.9
    -8 10 11 34912.2
    -8 10 12 2060.36
    -8 12 -6 888.883
    -8 12 -5 38359.7
    -8 12 -4 1608.17
    -8 12 -4 510.044
    -8 12 -3 44597.2
    -8 12 -3 47598.2
    -8 12 -2 13859.9
    -8 12 -1 42117.5
    -8 12 0 47972
    -8 12 1 18474.1
    -8 12 2 53383.8
    -8 12 3 407.185
    -8 12 4 45501.7
    -8 12 5 11539
    -8 12 6 53934.7
    -8 12 7 23603.4
    -8 12 8 15926.4
    -8 12 9 20356.1
    -8 12 10 1630.99
    -8 12 11 37942.6
    -8 14 -6 -1503.96
    -8 14 -5 4394.88
    -8 14 -4 4068.47
    -8 14 -3 21353.4
    -8 14 -2 40436.8
    -8 14 -1 15835.9
    -8 14 0 65750.5
    -8 14 1 1012.64
    -8 14 2 47314.5
    -8 14 3 695.17
    -8 14 4 55998.3
    -8 14 5 139.961
    -8 14 6 67262
    -8 14 7 10934.5
    -8 14 8 32554.1
    -8 14 9 14466.4
    -8 14 10 5847.64
    -8 16 -7 14005.9
    -8 16 -6 -1350.69
    -8 16 -5 58318.4
    -8 16 -4 1441.1
    -8 16 -1 20953.2
    -8 16 0 3012.47
    -8 16 1 12399.1
    -8 16 2 11085.8
    -8 16 3 1784.23
    -8 16 4 12540.4
    -8 16 5 3539.32
    -8 16 6 2379.21
    -8 16 7 12560.4
    -8 16 8 774.618
    -8 16 9 26376.3
    -8 18 -6 -1260.27
    -8 18 -5 4322.04
    -8 18 -4 13015.9
    -8 18 0 24876.1
    -8 18 1 1162.16
    -8 18 2 94371.2
    -8 18 3 115.177
    -8 18 4 70922
    -8 18 5 922.922
    -8 18 6 27015.7
    -8 18 7 1177.64
    -8 20 -4 3924.21
    -8 20 1 8502.78
    -8 20 2 -68.6213
    -8 20 3 785.901
    -8 20 4 147.568
    -8 20 5 2762.57
    -8 20 6 437.366
    -8 22 3 74.5613
    -8 22 4 34274.4
    -7 -1 -11 233.294
    -7 -1 -10 20358.4
    -7 1 -10 25582.3
    -7 -1 -9 2080.77
    -7 1 -9 1557.34
    -7 1 -8 57835.6
    -7 1 -7 43474.1
    -7 -1 -2 605.35
    -7 1 -2 933.181
    -7 1 -2 841.38
    -7 -1 -1 170889
    -7 1 -1 168669
    -7 -1 -1 164963
    -7 -1 0 13205.5
    -7 1 0 13511.3
    -7 -1 0 14359.7
    -7 1 1 195894
    -7 -1 1 190872
    -7 1 2 27664
    -7 1 2 26960.6
    -7 -1 2 29717
    -7 -1 3 43324.2
    -7 1 3 48081.8
    -7 1 3 39698.1
    -7 -1 3 51460.8
    -7 1 4 80010.9
    -7 1 4 72725
    -7 -1 4 68552.6
    -7 -1 5 42618
    -7 1 5 42861.7
    -7 1 5 43906.4
    -7 -1 6 198709
    -7 1 6 194764
    -7 -1 7 515.213
    -7 1 7 -131.064
    -7 1 8 62791.7
    -7 -1 8 63975.3
    -7 1 9 61.2895
    -7 -1 9 159.685
    -7 1 10 36556.4
    -7 -1 10 37363.6
    -7 1 11 5076.72
    -7 -1 11 4673.99
    -7 -1 12 38533.4
    -7 1 12 36322.9
    -7 -3 -12 9076.53
    -7 -3 -11 -621.19
    -7 3 -9 16220.2
    -7 3 -8 34330.3
    -7 3 -7 43157.8
    -7 3 -6 3633.24
    -7 3 -5 84709.5
    -7 3 -4 607.585
    -7 3 -3 131111
    -7 3 -3 116559
    -7 3 -2 13816.9
    -7 -3 -1 280818
    -7 3 -1 268408
    -7 3 0 12627.3
    -7 3 0 7491.7
    -7 3 1 266403
    -7 -3 1 283193
    -7 3 2 86378.7
    -7 3 2 81593.4
    -7 -3 2 92227.6
    -7 3 3 64047.1
    -7 -3 3 70354
    -7 -3 4 10657.8
    -7 3 4 10889.7
    -7 3 4 10281.8
    -7 3 5 25680.9
    -7 3 5 24486.9
    -7 -3 5 22014.3
    -7 3 6 50794.2
    -7 -3 6 51433.1
    -7 -3 7 6877.74
    -7 3 7 5316
    -7 -3 8 15625.6
    -7 3 8 14708.7
    -7 -3 9 3767.12
    -7 3 9 2421.43
    -7 3 10 34002
    -7 -3 10 32819.1
    -7 -3 11 27864
    -7 3 11 30075.3
    -7 3 12 20650.8
    -7 -5 -12 29848
    -7 5 -8 32722.7
    -7 5 -7 2126.49
    -7 5 -6 39392
    -7 5 -5 32221.1
    -7 5 -4 36613
    -7 5 -4 34857.9
    -7 5 -3 46116
    -7 5 -3 37365.7
    -7 5 -2 608.641
    -7 5 -1 25318.5
    -7 5 0 19810.8
    -7 5 1 15298.2
    -7 5 2 100444
    -7 5 3 10510.4
    -7 -5 3 11944.5
    -7 -5 4 173282
    -7 5 4 183931
    -7 -5 5 22479.9
    -7 -5 5 24748.8
    -7 5 5 22402
    -7 5 6 87502.6
    -7 -5 6 95985.2
    -7 5 7 1837.4
    -7 -5 7 3233.23
    -7 -5 8 163484
    -7 5 8 149349
    -7 -5 9 5326.49
    -7 5 9 4377.87
    -7 -5 10 107711
    -7 5 10 105093
    -7 5 11 1101.06
    -7 5 12 21267.2
    -7 5 13 3075
    -7 7 -6 8301
    -7 7 -5 144786
    -7 7 -4 5301.82
    -7 7 -3 190850
    -7 7 -3 226392
    -7 7 -2 97.0995
    -7 7 -1 154999
    -7 7 0 -56.5517
    -7 7 1 156182
    -7 7 2 6295.79
    -7 7 3 169941
    -7 7 4 16988.2
    -7 -7 4 18084.6
    -7 -7 5 40085.8
    -7 7 5 40183.5
    -7 -7 5 45649.8
    -7 7 6 6662.99
    -7 -7 6 7829.18
    -7 -7 6 7242.33
    -7 -7 7 2329.75
    -7 -7 7 1725.23
    -7 7 7 1690.93
    -7 7 8 11157.9
    -7 -7 8 10262.9
    -7 7 9 2820.48
    -7 7 10 5627.96
    -7 7 11 11080.5
    -7 7 12 785.023
    -7 7 13 13978.7
    -7 9 -6 52815.6
    -7 9 -6 56151.5
    -7 9 -5 -13.6086
    -7 9 -5 -200.372
    -7 9 -4 23581.8
    -7 9 -4 19192.3
    -7 9 -3 176.908
    -7 9 -3 245.083
    -7 9 -2 44.2836
    -7 9 -1 8518.88
    -7 9 0 21621.8
    -7 9 1 11480.8
    -7 9 2 60907.6
    -7 9 3 696.769
    -7 9 4 111996
    -7 -9 4 115157
    -7 -9 5 5472.2
    -7 -9 5 4344.46
    -7 9 5 4695.11
    -7 -9 6 136807
    -7 9 6 137267
    -7 9 7 2063.05
    -7 -9 7 2622.58
    -7 9 8 113041
    -7 9 9 707.262
    -7 9 10 81995.6
    -7 9 11 8666.76
    -7 9 12 45404.9
    -7 9 13 -250.016
    -7 11 -6 532.707
    -7 11 -5 71632.3
    -7 11 -5 57800.9
    -7 11 -4 -97.4291
    -7 11 -4 159.955
    -7 11 -3 75359.8
    -7 11 -3 76426.1
    -7 11 -2 2965.42
    -7 11 -1 207913
    -7 11 0 -71.9867
    -7 11 1 177886
    -7 11 2 248.427
    -7 11 3 37820.7
    -7 11 4 3363.93
    -7 11 5 28307.8
    -7 -11 5 24605
    -7 11 6 478.161
    -7 -11 6 654.359
    -7 11 7 1240.51
    -7 11 8 462.408
    -7 11 9 525.178
    -7 11 10 -184.036
    -7 11 11 9793.72
    -7 11 12 1052.28
    -7 11 12 -705.036
    -7 13 -6 33430.5
    -7 13 -5 846.804
    -7 13 -4 7763.92
    -7 13 -3 6843.89
    -7 13 -2 28.0849
    -7 13 -1 12021.6
    -7 13 0 23448.6
    -7 13 1 25718.1
    -7 13 2 40290.1
    -7 13 3 3963.45
    -7 13 3 4891.68
    -7 13 4 34671.5
    -7 13 5 262.9
    -7 13 6 177931
    -7 13 7 4930.23
    -7 13 8 75628.5
    -7 13 9 970.085
    -7 13 10 35168.9
    -7 13 11 3522.89
    -7 15 -7 14620.4
    -7 15 -6 5469.95
    -7 15 -5 38331.5
    -7 15 -4 6759.88
    -7 15 -2 9658.54
    -7 15 -1 79113.1
    -7 15 0 -225.845
    -7 15 1 88753.1
    -7 15 2 1567.79
    -7 15 3 47500.3
    -7 15 4 20889.3
    -7 15 5 20112.2
    -7 15 6 9055.47
    -7 15 7 -363.796
    -7 15 8 10430.7
    -7 15 9 1091.85
    -7 15 10 6099.92
    -7 17 -6 3908.91
    -7 17 -5 11305.9
    -7 17 -4 18593.1
    -7 17 -1 12950.9
    -7 17 0 1026.87
    -7 17 1 15339.4
    -7 17 2 34477.7
    -7 17 3 13173.8
    -7 17 4 37575.3
    -7 17 5 289.257
    -7 17 6 26052.1
    -7 17 7 1739.92
    -7 17 8 43472.2
    -7 19 -5 23565.5
    -7 19 -4 3623.58
    -7 19 1 37118.6
    -7 19 2 10227.3
    -7 19 3 33398.4
    -7 19 4 13909.9
    -7 19 5 2882.49
    -7 19 6 8103.09
    -7 19 7 212.582
    -7 21 2 5157.89
    -7 21 3 15769.5
    -7 21 4 18137.7
    -7 21 5 12725.4
    -7 21 6 23132.9
    -7 23 4 14930.5
    -6 0 -12 22565.1
    -6 0 -11 -270.132
    -6 0 -10 29480.7
    -6 0 -9 533.833
    -6 0 -8 170701
    -6 0 -2 282255
    -6 0 -1 447.845
    -6 0 -1 224.451
    -6 0 -1 241.65
    -6 0 0 179284
    -6 0 0 173276
    -6 0 2 24562.3
    -6 0 2 27265.5
    -6 0 3 126.294
    -6 0 3 306.742
    -6 0 4 10887.3
    -6 0 4 12485.8
    -6 0 5 212.158
    -6 0 6 93429.5
    -6 0 7 -230.192
    -6 0 8 85760.5
    -6 0 9 98.1419
    -6 0 10 24391.8
    -6 0 11 54.8123
    -6 -2 -12 417.592
    -6 2 -11 19361.9
    -6 -2 -11 17994.1
    -6 -2 -10 569.039
    -6 2 -10 1268.62
    -6 2 -9 9006.72
    -6 2 -8 7006.28
    -6 2 -7 170.219
    -6 2 -6 5845.15
    -6 2 -3 78481.8
    -6 2 -2 13284
    -6 2 -2 13586.2
    -6 2 -1 443465
    -6 2 -1 458840
    -6 2 0 23889.5
    -6 -2 0 23201
    -6 -2 0 25587.1
    -6 -2 0 24568.3
    -6 2 1 249307
    -6 -2 1 243314
    -6 2 1 238566
    -6 -2 1 240008
    -6 -2 1 242323
    -6 2 2 22213.4
    -6 2 2 22887.8
    -6 2 3 226979
    -6 -2 3 227735
    -6 -2 3 271375
    -6 2 3 250441
    -6 -2 3 256243
    -6 2 4 38194.6
    -6 2 4 40758.1
    -6 -2 4 35621.8
    -6 2 5 231757
    -6 -2 5 238376
    -6 2 6 2623.11
    -6 -2 6 3286.97
    -6 -2 7 167405
    -6 2 7 156765
    -6 -2 8 6529.42
    -6 2 8 5775.83
    -6 -2 9 16160.1
    -6 2 9 16155.3
    -6 2 10 10740.2
    -6 -2 10 9735.43
    -6 2 11 2580.05
    -6 -2 11 2977.48
    -6 2 12 2414.82
    -6 -4 -12 15858.3
    -6 -4 -11 6536.89
    -6 4 -10 76920.2
    -6 4 -9 -183.521
    -6 4 -8 109467
    -6 4 -7 645.092
    -6 4 -6 144944
    -6 4 -5 2655.85
    -6 4 -4 202273
    -6 4 -4 214909
    -6 4 -3 22948.3
    -6 4 -3 21614.8
    -6 4 -2 127262
    -6 4 -2 82178.3
    -6 4 0 24021.3
    -6 -4 0 21080.8
    -6 4 1 14747.7
    -6 -4 1 17142.8
    -6 4 2 3663.51
    -6 -4 2 3993.87
    -6 -4 3 12890
    -6 -4 3 13263.3
    -6 4 3 10884.3
    -6 4 4 25571.3
    -6 -4 4 23555.1
    -6 4 4 23535.3
    -6 -4 5 6476.18
    -6 4 5 5595.62
    -6 -4 6 24372.6
    -6 4 6 21571.3
    -6 -4 7 10418.4
    -6 4 7 9037.28
    -6 -4 8 74640.4
    -6 4 8 75771.1
    -6 -4 9 18768.3
    -6 4 9 16903.3
    -6 -4 10 119750
    -6 4 10 115389
    -6 4 11 2576.42
    -6 4 12 49275.1
    -6 4 13 -384.219
    -6 -6 -12 8092.84
    -6 6 -8 28809.7
    -6 6 -7 104.661
    -6 6 -6 29089.5
    -6 6 -5 25119.6
    -6 6 -5 23637.4
    -6 6 -4 80745.2
    -6 6 -4 68384.4
    -6 6 -3 102986
    -6 6 -2 28011
    -6 6 -1 94187
    -6 6 0 6746.34
    -6 6 1 155754
    -6 6 2 426.807
    -6 -6 2 215.329
    -6 -6 3 320457
    -6 6 3 298446
    -6 6 4 320.269
    -6 6 4 57.5028
    -6 -6 4 -197.532
    -6 -6 4 144.002
    -6 6 5 68623.6
    -6 -6 5 73955.7
    -6 -6 5 71887.7
    -6 -6 6 4245.11
    -6 -6 6 4802.27
    -6 6 6 3818.79
    -6 -6 7 26662.2
    -6 6 7 30279
    -6 -6 8 24172.7
    -6 6 8 21619.9
    -6 -6 9 67057.8
    -6 6 9 63977
    -6 6 10 30361.6
    -6 6 11 3808.26
    -6 6 12 5549.04
    -6 6 13 -308.531
    -6 8 -5 16962.2
    -6 8 -5 17912.9
    -6 8 -4 129582
    -6 8 -4 110545
    -6 8 -3 5313.09
    -6 8 -3 7638.13
    -6 8 -2 40063.6
    -6 8 -1 21532.7
    -6 8 0 27392
    -6 8 1 72150.8
    -6 8 2 5266.48
    -6 8 3 96550.5
    -6 -8 3 103673
    -6 8 4 28455.2
    -6 -8 4 30254.5
    -6 -8 5 63417.6
    -6 -8 5 66087.1
    -6 8 5 62769.3
    -6 -8 6 27440.1
    -6 8 6 24351.3
    -6 -8 6 21991.7
    -6 8 7 6206.93
    -6 -8 7 5507.87
    -6 -8 7 7584.93
    -6 8 8 27997.7
    -6 -8 8 28304.2
    -6 8 9 2588.03
    -6 8 10 79532.3
    -6 8 11 10940.3
    -6 8 12 33430.4
    -6 8 13 -38.383
    -6 8 14 39887.8
    -6 10 -6 53087.2
    -6 10 -5 124.049
    -6 10 -5 115.991
    -6 10 -4 38273.1
    -6 10 -4 32495.5
    -6 10 -3 26006.8
    -6 10 -2 76840.5
    -6 10 -1 113071
    -6 10 0 8512.56
    -6 10 1 80437.2
    -6 10 2 12.2254
    -6 10 3 41894.2
    -6 -10 4 2142.92
    -6 10 4 2514.53
    -6 10 5 73346.9
    -6 -10 5 63661.8
    -6 -10 5 70273.5
    -6 10 6 20360.8
    -6 -10 6 18718.8
    -6 -10 6 15700.3
    -6 10 7 66972.4
    -6 10 8 59758
    -6 10 9 8857.98
    -6 10 10 18424.8
    -6 10 11 938.813
    -6 10 12 25191.2
    -6 10 13 -1254.93
    -6 12 -6 36167.5
    -6 12 -5 1531.73
    -6 12 -4 17506
    -6 12 -4 12914
    -6 12 -3 16844
    -6 12 -2 26428.4
    -6 12 -1 101981
    -6 12 0 7734.42
    -6 12 1 80906.9
    -6 12 2 52.3666
    -6 12 3 71258
    -6 12 3 56173.5
    -6 12 4 5770.28
    -6 12 5 76373.1
    -6 -12 5 54407.3
    -6 12 6 35052.1
    -6 12 7 59209.8
    -6 12 8 25386.8
    -6 12 9 8458.25
    -6 12 10 11914.6
    -6 12 11 219.265
    -6 12 12 28503.5
    -6 14 -6 61615.3
    -6 14 -5 3428.07
    -6 14 -4 44558.8
    -6 14 -3 2431.07
    -6 14 -2 33607
    -6 14 -1 25549.5
    -6 14 0 30280.6
    -6 14 1 25430
    -6 14 2 9077.35
    -6 14 2 7805.83
    -6 14 3 36618.7
    -6 14 4 8875.66
    -6 14 5 16296.4
    -6 14 6 17476.3
    -6 14 7 9095.35
    -6 14 8 21493.5
    -6 14 9 1176.29
    -6 14 10 38962.1
    -6 16 -7 -635.804
    -6 16 -6 3070.35
    -6 16 -5 6388.84
    -6 16 -4 7496.39
    -6 16 -2 11515.7
    -6 16 -1 52332.3
    -6 16 0 1687.35
    -6 16 1 82831
    -6 16 1 83520
    -6 16 2 2165.34
    -6 16 3 116078
    -6 16 4 678.072
    -6 16 5 56003.5
    -6 16 6 876.546
    -6 16 7 34454.2
    -6 16 8 12771.1
    -6 16 9 23114.5
    -6 18 -5 1402.21
    -6 18 -4 85806.1
    -6 18 -1 2003.74
    -6 18 0 4211.31
    -6 18 1 3159.6
    -6 18 2 344.564
    -6 18 3 6636.79
    -6 18 4 595.852
    -6 18 5 260.634
    -6 18 6 6127.44
    -6 18 7 2245.41
    -6 18 8 37064.4
    -6 20 -4 -317.988
    -6 20 -4 2890.21
    -6 20 -3 18803.9
    -6 20 1 62979.5
    -6 20 2 2787.6
    -6 20 3 73773.6
    -6 20 4 5519.65
    -6 20 5 50323.1
    -6 20 6 634.817
    -6 22 3 1332.71
    -6 22 4 1285.97
    -5 -1 -13 21355.1
    -5 1 -12 1709
    -5 -1 -12 384.687
    -5 -1 -11 17809.2
    -5 1 -11 20723.9
    -5 1 -10 2511.23
    -5 -1 -10 1768.52
    -5 -1 -9 41879
    -5 1 -9 44099.7
    -5 1 -8 52525.7
    -5 1 -7 27303.4
    -5 1 -3 619.415
    -5 1 -2 146629
    -5 1 -2 148329
    -5 1 -2 143780
    -5 -1 -2 149643
    -5 -1 -1 50535
    -5 -1 -1 51136
    -5 1 -1 46660.5
    -5 1 -1 49234.4
    -5 -1 0 279087
    -5 -1 0 279496
    -5 -1 0 275197
    -5 1 1 126371
    -5 1 1 125321
    -5 -1 2 50653.6
    -5 -1 2 54558.1
    -5 1 2 51311.2
    -5 1 3 29983.6
    -5 -1 3 32018.8
    -5 -1 3 29485.7
    -5 -1 3 33330.2
    -5 1 3 36016.1
    -5 1 3 32891.2
    -5 1 4 10452.5
    -5 -1 4 9039.48
    -5 1 4 9410.14
    -5 -1 4 10881.2
    -5 1 4 9786.45
    -5 1 5 80515
    -5 -1 5 85050.1
    -5 -1 6 10166.5
    -5 1 6 10184.2
    -5 -1 7 159444
    -5 1 7 156853
    -5 -1 8 324.443
    -5 1 8 385.01
    -5 1 9 42350.8
    -5 -1 9 40608.7
    -5 -1 10 11671.6
    -5 1 10 12115.1
    -5 -1 11 26525.4
    -5 1 11 24493.3
    -5 1 12 46560.6
    -5 -3 -12 -48.9723
    -5 -3 -11 52258.5
    -5 3 -11 61985.8
    -5 3 -10 1527.99
    -5 -3 -10 1872.21
    -5 3 -9 52068.6
    -5 3 -8 9823.27
    -5 3 -7 71680.5
    -5 3 -6 56730
    -5 3 -5 71035.9
    -5 3 -4 51860.1
    -5 3 -4 46757
    -5 3 -3 153.676
    -5 3 -3 48.8852
    -5 3 -3 177.372
    -5 3 -2 70221.6
    -5 3 -2 75657.8
    -5 -3 -1 3580.94
    -5 -3 -1 3767.67
    -5 -3 0 111734
    -5 3 0 112084
    -5 -3 0 109234
    -5 3 1 17754.1
    -5 -3 1 18104.8
    -5 -3 1 18268.3
    -5 3 2 2115.38
    -5 -3 2 2946.33
    -5 -3 2 3023.58
    -5 -3 2 2744.22
    -5 -3 3 102371
    -5 -3 3 80589
    -5 3 3 88678.2
    -5 -3 3 96540.8
    -5 3 4 47631
    -5 -3 4 48655.8
    -5 -3 5 158540
    -5 3 5 150618
    -5 -3 6 14201.2
    -5 3 6 13074
    -5 -3 7 136064
    -5 3 7 127159
    -5 -3 8 12514.7
    -5 3 8 13145.7
    -5 3 9 61605.6
    -5 -3 9 65587.4
    -5 3 10 403.216
    -5 -3 10 183.763
    -5 3 11 34262.1
    -5 3 12 3806.34
    -5 -5 -12 -874.315
    -5 5 -10 23314.7
    -5 5 -9 25079.8
    -5 5 -8 42087.4
    -5 5 -7 9729.47
    -5 5 -6 71418.3
    -5 5 -5 1209.45
    -5 5 -4 282166
    -5 5 -4 304507
    -5 5 -3 197.228
    -5 5 -3 183.412
    -5 5 -3 261.223
    -5 5 -2 171505
    -5 5 -1 534.808
    -5 -5 0 120527
    -5 -5 0 116598
    -5 5 1 32553.8
    -5 -5 1 36615.2
    -5 -5 1 36932.3
    -5 -5 2 280447
    -5 5 2 260404
    -5 5 3 19803.3
    -5 -5 3 20724.7
    -5 -5 4 30543.7
    -5 -5 4 31953.4
    -5 5 4 31160.9
    -5 5 5 11696
    -5 -5 5 12443.2
    -5 -5 6 16.004
    -5 5 6 9.41684
    -5 -5 7 25381.6
    -5 5 7 24097.9
    -5 5 8 1077.19
    -5 -5 8 1245.01
    -5 -5 9 17617.6
    -5 5 9 19303.4
    -5 -5 9 19113.9
    -5 5 10 23080.9
    -5 5 11 10456.2
    -5 5 12 31514.6
    -5 5 13 181.675
    -5 7 -9 93268.1
    -5 7 -8 6372.14
    -5 7 -7 45057.6
    -5 7 -6 2508.73
    -5 7 -5 28714.6
    -5 7 -5 24409.6
    -5 7 -4 15930.3
    -5 7 -4 19957.4
    -5 7 -3 212.929
    -5 7 -3 -128.53
    -5 7 -2 4452.33
    -5 7 -1 3106.41
    -5 7 0 10296.9
    -5 7 1 66505.3
    -5 -7 1 74247.9
    -5 7 2 41463.8
    -5 -7 2 42022.1
    -5 7 3 185637
    -5 -7 3 197977
    -5 7 4 303.335
    -5 -7 4 607.009
    -5 -7 4 734.64
    -5 7 5 111078
    -5 -7 5 113368
    -5 -7 6 736.629
    -5 -7 6 798.543
    -5 7 6 879.215
    -5 -7 7 105836
    -5 7 7 96646.8
    -5 -7 8 3076.95
    -5 7 8 2683.85
    -5 -7 8 1483.77
    -5 7 9 134306
    -5 7 10 2295.53
    -5 7 11 61722.2
    -5 7 12 6616.42
    -5 7 13 5119.04
    -5 9 -6 91578.6
    -5 9 -5 12801.3
    -5 9 -5 14270.8
    -5 9 -5 14576.1
    -5 9 -4 134735
    -5 9 -4 128975
    -5 9 -3 15429.4
    -5 9 -2 187075
    -5 9 -1 8210.68
    -5 9 0 148279
    -5 9 1 6146.86
    -5 9 2 84028.5
    -5 -9 2 90779.8
    -5 9 3 2850.79
    -5 9 3 2071.89
    -5 9 4 35460.8
    -5 -9 4 35256.3
    -5 -9 5 21649.1
    -5 9 5 19857.6
    -5 -9 5 18646.6
    -5 -9 6 2464.11
    -5 -9 6 3596.02
    -5 9 7 2982.54
    -5 -9 7 1191.96
    -5 9 8 6757.61
    -5 9 9 1778.8
    -5 9 10 21013.2
    -5 9 11 -81.7049
    -5 9 12 35791.3
    -5 9 13 671.539
    -5 11 -6 1771.42
    -5 11 -5 16028.1
    -5 11 -5 13462.7
    -5 11 -4 129.559
    -5 11 -4 22.7966
    -5 11 -4 156.49
    -5 11 -3 2318.64
    -5 11 -2 683.471
    -5 11 -1 7186.9
    -5 11 0 179.426
    -5 11 1 62853.8
    -5 11 2 128.674
    -5 11 3 37357.7
    -5 -11 3 40230.1
    -5 11 4 5519.21
    -5 -11 5 95798.1
    -5 11 5 120835
    -5 11 6 473.27
    -5 11 7 186953
    -5 11 8 3855.09
    -5 11 9 41376.3
    -5 11 10 171.373
    -5 11 11 33116.5
    -5 11 12 -318.201
    -5 13 -6 66524.1
    -5 13 -5 2217.02
    -5 13 -4 45889.5
    -5 13 -4 53503.9
    -5 13 -3 137.164
    -5 13 -2 114981
    -5 13 -1 1442.36
    -5 13 0 183442
    -5 13 1 205.73
    -5 13 2 30398
    -5 13 2 30422.8
    -5 13 3 12181.9
    -5 -13 3 11950
    -5 13 4 28799.3
    -5 13 5 20526.6
    -5 13 6 13840.3
    -5 13 7 2793.11
    -5 13 8 2265.9
    -5 13 9 4702.12
    -5 13 10 5520.83
    -5 13 11 -926.08
    -5 15 -7 14561.9
    -5 15 -6 26.6728
    -5 15 -5 3405.55
    -5 15 -4 8102.53
    -5 15 -4 10457.3
    -5 15 -2 11505
    -5 15 -1 5918.34
    -5 15 0 9355.61
    -5 15 1 42983.8
    -5 15 1 43301.3
    -5 15 2 37516
    -5 15 2 39424.3
    -5 15 3 85206.7
    -5 15 4 59.8804
    -5 15 5 90038
    -5 15 6 8.69084
    -5 15 7 75150.3
    -5 15 8 5364.56
    -5 15 10 5284.26
    -5 17 -6 7244.98
    -5 17 -5 4357.36
    -5 17 -1 587.082
    -5 17 -1 18.8032
    -5 17 0 31578.8
    -5 17 0 30451.7
    -5 17 1 2315.04
    -5 17 2 56625.5
    -5 17 3 16517.4
    -5 17 4 22823.9
    -5 17 5 15579.8
    -5 17 6 110.061
    -5 17 7 10598.6
    -5 17 9 10665.8
    -5 19 -4 28580.1
    -5 19 -3 12.5599
    -5 19 -2 33132.9
    -5 19 -1 2402.8
    -5 19 0 14357.5
    -5 19 1 12335
    -5 19 2 12257.9
    -5 19 3 48543.2
    -5 19 4 10330.9
    -5 19 5 36011.7
    -5 19 6 1226.89
    -5 19 7 20941.2
    -5 21 -5 -571.663
    -5 21 -4 17496.2
    -5 21 -3 1683.95
    -5 21 2 16268.9
    -5 21 3 15510.5
    -5 21 6 2045.53
    -5 23 2 12930.4
    -5 23 3 3040.62
    -5 23 4 5366.83
    -4 0 -13 1760.8
    -4 0 -12 32572.7
    -4 0 -11 -290.943
    -4 0 -10 14650
    -4 0 -9 43.2602
    -4 0 -8 12.4504
    -4 0 -4 11085.2
    -4 0 -3 78.3849
    -4 0 -2 36390.3
    -4 0 -1 36.0053
    -4 0 -1 124.202
    -4 0 -1 72.6661
    -4 0 0 999999
    -4 0 1 65.5136
    -4 0 2 148562
    -4 0 2 160228
    -4 0 3 128.152
    -4 0 3 53.9347
    -4 0 3 190.799
    -4 0 4 147762
    -4 0 4 152791
    -4 0 5 299.688
    -4 0 6 227991
    -4 0 7 15.7026
    -4 0 8 68975.7
    -4 0 9 415.753
    -4 0 10 1297.43
    -4 0 11 34.7884
    -4 -2 -13 34149.5
    -4 2 -13 35945.9
    -4 2 -12 8740.03
    -4 -2 -12 7636.64
    -4 -2 -11 39987.1
    -4 2 -11 47988.7
    -4 2 -10 -184.556
    -4 -2 -10 -0.84483
    -4 -2 -9 89457.1
    -4 2 -9 97108.5
    -4 2 -8 10727.2
    -4 2 -7 220967
    -4 2 -6 5922.4
    -4 2 -5 151176
    -4 2 -5 137894
    -4 2 -4 1075.61
    -4 2 -4 849.673
    -4 2 -3 71225.5
    -4 -2 -3 72890.3
    -4 2 -2 69825.2
    -4 -2 -2 73512.6
    -4 2 -2 73231.8
    -4 -2 -1 64760.6
    -4 2 -1 61785.1
    -4 -2 -1 62059.2
    -4 -2 0 990.057
    -4 -2 0 880.412
    -4 -2 1 272.766
    -4 2 1 257.49
    -4 -2 1 354.681
    -4 -2 1 291.302
    -4 2 1 77.8842
    -4 -2 2 15651.3
    -4 2 2 13239.3
    -4 -2 2 15118.7
    -4 2 3 1379.43
    -4 -2 3 1068.56
    -4 -2 3 1790.2
    -4 2 3 1113.22
    -4 -2 3 1366.1
    -4 2 4 3596.33
    -4 -2 4 3278.04
    -4 -2 5 91043.8
    -4 2 5 88127
    -4 2 6 870.337
    -4 -2 6 792.37
    -4 -2 7 122645
    -4 2 7 116302
    -4 -2 8 16001.6
    -4 2 8 15316.7
    -4 -2 9 130744
    -4 2 9 133693
    -4 -2 9 135667
    -4 2 10 -276.107
    -4 -2 10 -116.182
    -4 2 11 85343
    -4 2 12 3015.09
    -4 -4 -12 19545.8
    -4 4 -12 26726.6
    -4 4 -11 10252.1
    -4 -4 -11 7043.9
    -4 4 -10 12930
    -4 4 -9 8744.18
    -4 4 -8 -66.1487
    -4 4 -7 14371
    -4 4 -6 15503.8
    -4 4 -6 14808.5
    -4 4 -5 51721.5
    -4 4 -5 48926.8
    -4 4 -4 106231
    -4 4 -4 105601
    -4 4 -3 7072.76
    -4 4 -3 8219.37
    -4 4 -3 7570.86
    -4 -4 -2 200525
    -4 4 -2 195411
    -4 4 -1 11536.3
    -4 -4 -1 11918.6
    -4 4 0 120364
    -4 -4 0 121940
    -4 4 1 48664.8
    -4 -4 1 55613.8
    -4 -4 1 51930.7
    -4 -4 2 234096
    -4 -4 2 233370
    -4 4 3 3639.7
    -4 -4 3 3571.97
    -4 -4 3 4294.04
    -4 -4 3 3858.75
    -4 -4 3 3830.55
    -4 -4 3 3690.24
    -4 -4 4 353199
    -4 4 4 325395
    -4 4 5 19274
    -4 -4 5 23463.9
    -4 -4 6 62039.8
    -4 4 6 60790.6
    -4 -4 7 2856.06
    -4 4 7 2228.1
    -4 4 8 40403.3
    -4 -4 8 44291.9
    -4 4 9 1210.69
    -4 -4 9 1695.99
    -4 4 10 9797.32
    -4 4 11 18549.2
    -4 4 12 51.5581
    -4 4 13 5379.97
    -4 -6 -12 1308.5
    -4 6 -11 96798.3
    -4 6 -10 2983.55
    -4 6 -9 114223
    -4 6 -8 782.944
    -4 6 -7 69661.6
    -4 6 -6 4396.04
    -4 6 -6 3748.64
    -4 6 -5 132941
    -4 6 -5 150997
    -4 6 -4 18477.3
    -4 6 -4 19637.9
    -4 6 -3 145202
    -4 6 -3 135711
    -4 6 -2 46719.9
    -4 6 -1 3051.62
    -4 6 0 8855.05
    -4 -6 0 10992.2
    -4 -6 1 1574.95
    -4 -6 1 2084.87
    -4 6 1 1532.37
    -4 -6 1 1531.81
    -4 -6 2 47248.7
    -4 6 2 46742.5
    -4 6 3 328.285
    -4 -6 3 786.474
    -4 -6 4 26255.3
    -4 -6 4 24043.1
    -4 6 4 24783.2
    -4 -6 5 49736.5
    -4 6 5 52601.3
    -4 -6 5 55896.4
    -4 6 6 10838.7
    -4 -6 6 10560.7
    -4 -6 6 12448.7
    -4 -6 6 12763.1
    -4 -6 7 39654.6
    -4 6 7 40069.3
    -4 -6 7 39846.4
    -4 -6 8 2508.7
    -4 6 8 1328.46
    -4 -6 8 1643.37
    -4 6 9 113867
    -4 6 10 15.0191
    -4 6 11 106446
    -4 6 12 1369.37
    -4 6 13 27749.3
    -4 8 -10 3509.4
    -4 8 -9 40212
    -4 8 -8 1901.13
    -4 8 -5 14706.5
    -4 8 -5 14112.6
    -4 8 -5 15057.6
    -4 8 -4 33220.6
    -4 8 -4 33058.7
    -4 8 -3 59733.8
    -4 8 -3 51383.6
    -4 8 -2 155489
    -4 8 -1 74388.3
    -4 8 0 70689.7
    -4 8 1 4618.5
    -4 -8 1 5375.41
    -4 8 2 151391
    -4 -8 2 155919
    -4 8 3 25217
    -4 -8 3 26876.3
    -4 -8 4 137846
    -4 8 4 140718
    -4 -8 5 3338.02
    -4 -8 5 2912.13
    -4 8 6 52412.9
    -4 -8 6 29688.9
    -4 8 7 33252.8
    -4 8 8 44567.4
    -4 8 9 45072
    -4 8 10 2637.81
    -4 8 11 21285.4
    -4 8 12 811.803
    -4 8 13 12626.6
    -4 8 14 3719.97
    -4 10 -6 12836.8
    -4 10 -5 49391.3
    -4 10 -5 49917.3
    -4 10 -4 23494.2
    -4 10 -4 22816.8
    -4 10 -4 20587
    -4 10 -3 20664.5
    -4 10 -2 23227.5
    -4 10 -1 19537.6
    -4 10 0 146598
    -4 10 1 16864.2
    -4 10 2 65201.8
    -4 10 2 68981.9
    -4 10 3 47.0087
    -4 10 4 69989.5
    -4 10 5 26589.6
    -4 10 6 72580
    -4 10 7 32687.2
    -4 10 8 5564.43
    -4 10 9 30496.7
    -4 10 10 16.6221
    -4 10 11 40727
    -4 10 12 -362.679
    -4 10 13 37995.4
    -4 12 -6 11236
    -4 12 -5 40974.4
    -4 12 -5 45923
    -4 12 -4 5545.22
    -4 12 -4 5783.8
    -4 12 -3 22899.8
    -4 12 -2 29660.1
    -4 12 -1 22795.4
    -4 12 0 117158
    -4 12 1 4519.93
    -4 12 1 6112.13
    -4 12 2 44763.1
    -4 -12 2 40175.6
    -4 12 2 43946.3
    -4 12 3 1638.68
    -4 -12 3 1572.29
    -4 12 4 36261.5
    -4 -12 4 26242.2
    -4 12 5 45448.8
    -4 12 6 51371.4
    -4 12 7 47348.3
    -4 12 8 14401.1
    -4 12 9 30882.6
    -4 12 10 -710.549
    -4 12 11 41029.2
    -4 12 12 -208.612
    -4 14 -6 575.971
    -4 14 -5 2903.73
    -4 14 -4 12213
    -4 14 -4 11329.5
    -4 14 -3 15177.4
    -4 14 -2 68874.1
    -4 14 -1 20740.2
    -4 14 0 116396
    -4 14 0 118749
    -4 14 1 1875.13
    -4 14 1 1422.13
    -4 14 2 58428
    -4 14 2 58548.2
    -4 -14 3 1022.24
    -4 14 3 705.317
    -4 14 4 66845.7
    -4 14 5 1586.67
    -4 14 6 55063.6
    -4 14 7 8607.93
    -4 14 8 28230.7
    -4 14 9 19636.5
    -4 14 10 582.103
    -4 14 11 8498.82
    -4 16 -6 1557.82
    -4 16 -5 35679
    -4 16 -4 12918.8
    -4 16 -2 5381.67
    -4 16 -1 8336.51
    -4 16 -1 6500.21
    -4 16 0 8678.12
    -4 16 0 9001.5
    -4 16 1 1201.43
    -4 16 1 988.478
    -4 16 2 5129.97
    -4 16 3 6499.66
    -4 16 4 30448
    -4 16 5 37170.7
    -4 16 6 5467.75
    -4 16 7 29971.7
    -4 16 8 -468.173
    -4 16 9 46439.8
    -4 18 -4 46466.4
    -4 18 -3 421.699
    -4 18 -3 -210.262
    -4 18 -2 73095.2
    -4 18 -1 75.5163
    -4 18 -1 154.734
    -4 18 0 41434.2
    -4 18 0 40941.8
    -4 18 1 146.251
    -4 18 2 112363
    -4 18 3 -146.193
    -4 18 4 97797
    -4 18 5 1140.66
    -4 18 7 -554.892
    -4 18 8 16130.7
    -4 20 -6 134.665
    -4 20 -5 42431.7
    -4 20 -4 -638.681
    -4 20 -3 29947.4
    -4 20 -3 45503.4
    -4 20 -2 2973.42
    -4 20 5 12196.5
    -4 20 6 -274.995
    -4 20 7 24292.8
    -4 22 -5 456.318
    -4 22 -4 8473.17
    -4 22 -2 26755.7
    -4 22 1 1354.65
    -4 22 2 51448
    -4 22 3 -568.809
    -4 22 4 33083
    -4 22 5 279.852
    -4 24 3 -687.113
    -3 1 -13 70.5642
    -3 -1 -13 979.183
    -3 -1 -12 48660.9
    -3 1 -12 46322.2
    -3 1 -11 4738.74
    -3 -1 -11 2951.22
    -3 -1 -10 23457.7
    -3 1 -10 26185.7
    -3 -1 -9 8957.42
    -3 1 -9 8367.09
    -3 -1 -8 36821.9
    -3 1 -8 37656.4
    -3 1 -7 79722
    -3 1 -6 38435.5
    -3 1 -5 60247.5
    -3 -1 -4 2110.09
    -3 1 -4 2081.64
    -3 1 -3 77049.5
    -3 -1 -3 77481.7
    -3 1 -2 39817.7
    -3 1 -2 41162.1
    -3 -1 -2 42863.3
    -3 -1 -1 19278.1
    -3 1 -1 17881.4
    -3 -1 -1 17722.5
    -3 1 -1 18857
    -3 -1 0 16088
    -3 -1 0 14986.7
    -3 -1 0 16187
    -3 1 1 70029.2
    -3 1 1 71711.3
    -3 1 2 40456.4
    -3 -1 2 38886.6
    -3 1 2 40970.4
    -3 -1 2 45141.4
    -3 1 2 40832.4
    -3 -1 2 42767.5
    -3 -1 3 1436.36
    -3 1 3 2073.54
    -3 -1 3 1489.26
    -3 -1 4 83864.8
    -3 -1 4 87255.9
    -3 1 4 85239.5
    -3 1 5 13590.2
    -3 -1 5 14044.2
    -3 -1 6 234022
    -3 1 6 227183
    -3 -1 7 6283.81
    -3 1 7 6354.27
    -3 1 8 99160.3
    -3 -1 8 101030
    -3 -1 8 92965.8
    -3 -1 9 18285.1
    -3 1 9 17112.1
    -3 -1 10 33295.1
    -3 1 10 32755.1
    -3 -1 11 25799.4
    -3 1 11 24524.1
    -3 3 -13 -926.085
    -3 -3 -13 -143.208
    -3 -3 -12 19980.5
    -3 3 -12 19826.3
    -3 3 -11 2530.35
    -3 -3 -11 2999.14
    -3 -3 -10 24291.9
    -3 3 -10 28069
    -3 3 -9 55972.4
    -3 3 -8 58183.2
    -3 3 -7 82319.1
    -3 3 -6 1022.44
    -3 3 -6 734.911
    -3 3 -5 110026
    -3 3 -5 104608
    -3 3 -4 7839.11
    -3 3 -4 6733.26
    -3 3 -3 178811
    -3 3 -3 188905
    -3 -3 -3 187136
    -3 3 -2 11069
    -3 3 -2 11004.8
    -3 3 -2 12770.3
    -3 -3 -2 11936.8
    -3 -3 -1 265173
    -3 -3 0 4404.58
    -3 3 0 3888.48
    -3 -3 0 4201.67
    -3 -3 1 193940
    -3 3 1 193242
    -3 -3 1 196885
    -3 3 2 268676
    -3 -3 2 274700
    -3 -3 2 277423
    -3 -3 3 42513.9
    -3 3 3 40089.6
    -3 -3 3 39221.3
    -3 -3 4 54380.8
    -3 3 4 49725.1
    -3 -3 4 49232
    -3 -3 5 8121.88
    -3 3 5 6663.68
    -3 -3 6 65287.1
    -3 3 6 63296.8
    -3 -3 7 659.204
    -3 3 7 274.509
    -3 3 8 28367.8
    -3 -3 8 27574.6
    -3 -3 9 21408.6
    -3 3 9 19881.9
    -3 -3 10 51604.9
    -3 3 10 52111.9
    -3 3 11 43312.4
    -3 3 12 21923.6
    -3 -5 -12 34880.1
    -3 5 -12 47667
    -3 5 -11 8101.99
    -3 -5 -11 7700.36
    -3 5 -10 106153
    -3 5 -9 4836.16
    -3 5 -8 20950.4
    -3 5 -7 9355.46
    -3 5 -7 10148.9
    -3 5 -7 10972
    -3 5 -6 15217.3
    -3 5 -6 13092.3
    -3 5 -5 43921.8
    -3 5 -5 47681.5
    -3 5 -4 2976.18
    -3 5 -4 2705.32
    -3 5 -4 2533.83
    -3 5 -3 108073
    -3 5 -3 114337
    -3 5 -2 27253.8
    -3 -5 -2 32208.6
    -3 5 -1 17289.9
    -3 -5 -1 17963.5
    -3 5 0 40998.8
    -3 -5 0 44357.5
    -3 5 1 7707.81
    -3 -5 1 8112.04
    -3 -5 1 8458
    -3 -5 1 7403.33
    -3 5 2 275571
    -3 -5 2 297362
    -3 -5 2 278252
    -3 -5 2 302844
    -3 -5 3 14821.5
    -3 -5 3 15930.4
    -3 -5 3 14430.6
    -3 5 3 14157.8
    -3 -5 3 15573.8
    -3 -5 4 429725
    -3 -5 4 422233
    -3 -5 4 404513
    -3 5 4 410285
    -3 -5 5 48606
    -3 -5 5 50001
    -3 -5 5 49029.4
    -3 5 5 47796
    -3 -5 6 113585
    -3 5 6 112401
    -3 -5 6 116794
    -3 5 7 6110.87
    -3 -5 7 5484.95
    -3 -5 7 5631
    -3 5 8 140893
    -3 -5 8 134094
    -3 -5 9 20078.6
    -3 5 9 19940.3
    -3 5 10 82489.9
    -3 5 11 4459.67
    -3 5 12 16535.3
    -3 5 13 3952.2
    -3 -7 -12 1422.2
    -3 7 -11 8213.56
    -3 7 -10 8735.11
    -3 7 -9 49609.5
    -3 7 -8 360.039
    -3 7 -7 38806.2
    -3 7 -6 2894.77
    -3 7 -6 2224.11
    -3 7 -5 174075
    -3 7 -5 173590
    -3 7 -4 8265.49
    -3 7 -4 8893.74
    -3 7 -4 9120
    -3 7 -4 9452.85
    -3 7 -3 310043
    -3 7 -3 286199
    -3 7 -2 3728.67
    -3 7 -1 136660
    -3 -7 -1 148253
    -3 -7 0 259.982
    -3 7 0 350.73
    -3 -7 0 365.705
    -3 7 1 64780.9
    -3 -7 1 66974.7
    -3 7 2 2248.13
    -3 7 2 2208.36
    -3 -7 2 2864.68
    -3 7 3 99951.1
    -3 -7 3 102849
    -3 -7 4 15181.9
    -3 -7 4 13221.7
    -3 7 5 16326.3
    -3 7 6 7190.06
    -3 7 7 3710.62
    -3 7 8 14482.6
    -3 7 9 56604.9
    -3 7 10 4340.42
    -3 7 11 48270.2
    -3 7 12 -368.856
    -3 7 13 33461.6
    -3 9 -6 16878.3
    -3 9 -5 443.533
    -3 9 -5 192.617
    -3 9 -5 81.2196
    -3 9 -4 34.1309
    -3 9 -4 272.727
    -3 9 -4 338.81
    -3 9 -3 310.262
    -3 9 -2 19429.3
    -3 9 -1 76.2642
    -3 9 0 32707.7
    -3 9 1 16268
    -3 9 2 136438
    -3 9 2 138656
    -3 9 3 7315.03
    -3 -9 4 126073
    -3 -9 4 111944
    -3 9 5 7270.3
    -3 9 6 146947
    -3 9 7 4307.63
    -3 9 8 118774
    -3 9 9 2116.51
    -3 9 10 66535.6
    -3 9 11 2173.13
    -3 9 12 27959.1
    -3 9 13 578.949
    -3 11 -6 940.051
    -3 11 -5 80967.9
    -3 11 -5 91546.2
    -3 11 -4 2.52331
    -3 11 -4 -218.177
    -3 11 -4 -54.9679
    -3 11 -3 85903.4
    -3 11 -2 4849.64
    -3 11 -1 208652
    -3 11 0 2555.13
    -3 11 1 188527
    -3 11 1 178906
    -3 -11 1 190025
    -3 11 2 4025.25
    -3 11 2 4195.97
    -3 -11 2 4184.42
    -3 -11 3 14786.9
    -3 11 3 15433.5
    -3 11 4 151.875
    -3 -11 4 68.9521
    -3 11 5 12474.9
    -3 11 6 2325.18
    -3 11 7 -13.2216
    -3 11 8 -238.854
    -3 11 9 8049.01
    -3 11 10 531.29
    -3 11 11 25466.3
    -3 11 12 1084
    -3 13 -6 15487.6
    -3 13 -5 16.5587
    -3 13 -5 162.925
    -3 13 -4 239.033
    -3 13 -4 183.197
    -3 13 -3 1483.57
    -3 13 -2 12116.3
    -3 13 -1 4487.32
    -3 13 0 49335.9
    -3 13 0 50035.8
    -3 13 1 3296.49
    -3 13 1 4096.94
    -3 13 2 77738.5
    -3 -13 2 72985.3
    -3 -13 3 237.151
    -3 13 3 419.133
    -3 -13 4 43288.1
    -3 13 4 65616
    -3 13 5 7871.1
    -3 13 6 213816
    -3 13 7 637.703
    -3 13 8 81482.7
    -3 13 9 -551.934
    -3 13 10 27967.5
    -3 13 11 5000.66
    -3 15 -6 10981.7
    -3 15 -5 35921.7
    -3 15 -5 33315.3
    -3 15 -4 3853.29
    -3 15 -2 22007
    -3 15 -2 22092.9
    -3 15 -1 86156.2
    -3 15 -1 85634.8
    -3 15 0 4652.52
    -3 15 0 4655.58
    -3 15 1 56447.8
    -3 15 1 58396.5
    -3 15 2 609.98
    -3 15 3 13404.9
    -3 15 4 30745.4
    -3 15 5 7536.5
    -3 15 7 2063.67
    -3 15 8 8355.08
    -3 15 9 20970.7
    -3 15 10 1259.81
    -3 17 -5 9811.04
    -3 17 -4 2131.75
    -3 17 -4 1198.02
    -3 17 -3 19183
    -3 17 -3 24751.9
    -3 17 -2 1917.89
    -3 17 -1 24683.5
    -3 17 -1 24112.6
    -3 17 0 5330.5
    -3 17 0 5845.73
    -3 17 1 10360.4
    -3 17 2 76781.2
    -3 17 3 6948.58
    -3 17 4 100217
    -3 17 6 38818.4
    -3 17 7 -398.052
    -3 17 8 38983.8
    -3 17 9 3409.21
    -3 19 -7 9735.15
    -3 19 -6 202.433
    -3 19 -5 38870.5
    -3 19 -4 73.8638
    -3 19 -3 52866.6
    -3 19 -3 77200.9
    -3 19 -2 -212.545
    -3 19 -1 31041.9
    -3 19 0 9522.66
    -3 19 3 20817.2
    -3 19 4 35689.2
    -3 19 5 -635.703
    -3 19 6 11349.9
    -3 19 7 -1011.56
    -3 21 -6 7045.52
    -3 21 -5 34885.4
    -3 21 -4 -179.813
    -3 21 -3 22527.2
    -3 21 -3 29525.1
    -3 21 -2 7365.87
    -3 21 -2 4789.9
    -3 21 0 2257.18
    -3 21 1 6099.77
    -3 21 2 6658.65
    -3 21 3 5518.4
    -3 21 4 21413.5
    -3 21 5 5681.34
    -3 21 6 26860.3
    -3 23 -2 593.053
    -3 23 2 17550.8
    -3 23 3 758.613
    -3 23 4 17623.9
    -2 0 -13 -720.4
    -2 0 -12 74741.9
    -2 0 -11 -110.982
    -2 0 -10 55189.1
    -2 0 -9 -276.294
    -2 0 -8 144659
    -2 0 -7 -118.606
    -2 0 -6 233366
    -2 0 -5 118.353
    -2 0 -4 32283.1
    -2 0 -3 88.7616
    -2 0 -2 267946
    -2 0 -1 99.9625
    -2 0 -1 101.693
    -2 0 -1 27.1325
    -2 0 2 52108.1
    -2 0 2 51797.7
    -2 0 3 98.0717
    -2 0 3 48.2214
    -2 0 4 35923
    -2 0 5 57.2772
    -2 0 6 259109
    -2 0 7 -77.9982
    -2 0 8 148135
    -2 0 9 -100.975
    -2 0 10 52656
    -2 0 11 207.357
    -2 -2 -13 18698.4
    -2 2 -13 18805.6
    -2 2 -12 -373.928
    -2 -2 -12 174.901
    -2 2 -11 1514.37
    -2 -2 -11 4179.73
    -2 2 -10 2475.47
    -2 -2 -10 1516.04
    -2 2 -9 -73.7134
    -2 -2 -9 836.412
    -2 2 -8 318.272
    -2 2 -7 7860.12
    -2 2 -6 472.825
    -2 2 -6 430.026
    -2 2 -6 339.135
    -2 2 -5 120315
    -2 2 -5 118095
    -2 -2 -4 469.529
    -2 2 -4 327.43
    -2 2 -4 209.439
    -2 2 -3 157806
    -2 2 -3 159416
    -2 -2 -3 157126
    -2 2 -2 90866.1
    -2 2 -2 95532.8
    -2 -2 -2 94424.1
    -2 2 -2 91809
    -2 -2 -1 364945
    -2 2 0 5121.36
    -2 -2 0 5993.18
    -2 2 1 309401
    -2 -2 1 322008
    -2 -2 1 319101
    -2 2 2 4158.68
    -2 -2 2 4376.92
    -2 -2 2 3647.55
    -2 -2 3 365826
    -2 2 3 371291
    -2 2 4 50957.6
    -2 -2 4 50833.2
    -2 -2 4 51196.6
    -2 -2 5 239231
    -2 2 5 241604
    -2 2 6 4964.48
    -2 -2 6 4852.43
    -2 2 7 46372.2
    -2 -2 7 47761.3
    -2 2 8 73.6684
    -2 -2 8 209.94
    -2 2 9 1528.31
    -2 -2 9 1501.06
    -2 -2 10 6006.91
    -2 2 10 6836.27
    -2 2 11 666.034
    -2 2 12 888.113
    -2 4 -13 5562.81
    -2 -4 -13 3266.24
    -2 -4 -12 35076.9
    -2 4 -12 39649.7
    -2 4 -11 7912.01
    -2 -4 -11 8375.64
    -2 -4 -10 122752
    -2 4 -10 144622
    -2 4 -9 4223.92
    -2 4 -8 119099
    -2 4 -7 5503.04
    -2 4 -7 4532.32
    -2 4 -6 89188.8
    -2 4 -6 91322.6
    -2 4 -6 95028.1
    -2 4 -5 1327.99
    -2 4 -5 1463.9
    -2 4 -4 131747
    -2 4 -4 145616
    -2 4 -3 37274.4
    -2 -4 -3 37965.8
    -2 4 -3 38884.7
    -2 4 -3 39654.3
    -2 4 -2 164146
    -2 -4 -2 175831
    -2 4 -1 26469.4
    -2 -4 -1 28693.9
    -2 4 0 1565.83
    -2 -4 0 1796.72
    -2 4 1 33924.8
    -2 -4 1 38201.1
    -2 -4 1 35444.9
    -2 -4 1 35050.9
    -2 -4 2 42956.2
    -2 -4 2 42156.4
    -2 4 2 43098.5
    -2 -4 3 23300.9
    -2 -4 3 22372.2
    -2 -4 3 20155
    -2 4 3 20804.2
    -2 -4 4 79780.3
    -2 -4 4 78877.8
    -2 -4 4 80888.1
    -2 -4 4 80243.7
    -2 4 4 78572.6
    -2 -4 5 6657.12
    -2 4 5 7115.91
    -2 -4 5 6248.48
    -2 -4 5 6231.36
    -2 4 6 95332.1
    -2 -4 6 95488.7
    -2 4 7 13884.7
    -2 -4 7 14475.4
    -2 -4 8 168549
    -2 4 8 174142
    -2 4 9 14255.4
    -2 -4 9 14130.6
    -2 4 10 225769
    -2 4 11 4882.88
    -2 4 12 62061.4
    -2 6 -13 13020.2
    -2 6 -12 6575.34
    -2 -6 -12 3033.58
    -2 6 -11 7781.45
    -2 6 -10 25407.4
    -2 6 -9 -59.0359
    -2 6 -8 28140.8
    -2 6 -7 1709.27
    -2 6 -7 1430.21
    -2 6 -6 15439.3
    -2 6 -6 15680.4
    -2 6 -5 97313.2
    -2 6 -5 87833.1
    -2 6 -4 32313.6
    -2 6 -4 34518.6
    -2 6 -3 187935
    -2 6 -3 183338
    -2 6 -3 181827
    -2 6 -2 12170.2
    -2 -6 -1 109009
    -2 6 -1 105454
    -2 -6 0 38.0336
    -2 6 0 45.9236
    -2 -6 0 152.671
    -2 -6 1 226566
    -2 -6 1 218828
    -2 6 2 5862.25
    -2 -6 3 503649
    -2 6 3 490593
    -2 -6 4 9166.38
    -2 6 4 9076.88
    -2 6 5 154709
    -2 -6 5 159265
    -2 -6 6 19381.5
    -2 6 6 15909.9
    -2 -6 6 16927.2
    -2 -6 7 20970
    -2 6 7 20944.1
    -2 6 8 37066.7
    -2 6 9 27221.7
    -2 6 10 34766.1
    -2 6 11 -403.295
    -2 6 12 9669.18
    -2 6 13 9052.46
    -2 8 -12 25325.1
    -2 -8 -12 16835.9
    -2 8 -11 -106.765
    -2 8 -10 81712.3
    -2 8 -9 4727.07
    -2 8 -6 37000
    -2 8 -6 38945.6
    -2 8 -5 33721.2
    -2 8 -5 37083.2
    -2 8 -4 64361.4
    -2 8 -4 62137.8
    -2 8 -4 67327.7
    -2 8 -3 47315.9
    -2 8 -3 49809.8
    -2 8 -2 28775.7
    -2 -8 -1 74723.6
    -2 -8 -1 72979.6
    -2 8 -1 66964.1
    -2 8 0 3746.09
    -2 -8 0 3592.53
    -2 -8 0 4003.48
    -2 -8 1 138450
    -2 8 1 126835
    -2 -8 1 138164
    -2 8 1 132956
    -2 8 2 2839.1
    -2 -8 2 2652.97
    -2 8 3 154368
    -2 -8 3 110971
    -2 8 4 40741.2
    -2 8 5 75238.8
    -2 8 6 51023.4
    -2 8 7 4067.09
    -2 8 8 60048.3
    -2 8 9 388.711
    -2 8 10 92518.7
    -2 8 11 5525.15
    -2 8 12 26609.2
    -2 8 13 1831.76
    -2 8 14 16089.9
    -2 10 -5 17936.1
    -2 10 -5 21167.9
    -2 10 -4 12916.1
    -2 10 -4 11203.8
    -2 10 -3 38113.5
    -2 10 -3 37734.6
    -2 -10 -2 37009.8
    -2 10 -2 33490.1
    -2 10 -1 144662
    -2 -10 0 2125.92
    -2 10 0 1980.6
    -2 10 0 1844.1
    -2 10 1 126695
    -2 -10 1 124469
    -2 10 1 118825
    -2 -10 2 36796.8
    -2 10 2 34301.9
    -2 -10 3 56389.4
    -2 10 3 66974.7
    -2 10 4 9889.81
    -2 10 5 68771.6
    -2 10 6 66146.8
    -2 10 7 28123.2
    -2 10 8 83406.2
    -2 10 9 4560.84
    -2 10 10 27889.3
    -2 10 11 3125.23
    -2 10 12 30275.7
    -2 10 13 4297.44
    -2 12 -6 45538.8
    -2 12 -5 19941.6
    -2 12 -5 18299.6
    -2 12 -4 7763.43
    -2 12 -4 9527.26
    -2 12 -3 44227.1
    -2 12 -3 44068.8
    -2 12 -2 19119.8
    -2 12 -1 137363
    -2 12 -1 129984
    -2 12 0 1448.38
    -2 12 0 1212.66
    -2 12 1 113798
    -2 12 1 115053
    -2 -12 1 118180
    -2 -12 2 1642.61
    -2 12 2 851.527
    -2 -12 3 60966.2
    -2 12 3 60078.8
    -2 12 4 11241.1
    -2 12 5 36235.7
    -2 12 7 23624.9
    -2 12 8 35156.7
    -2 12 9 908.781
    -2 12 10 16007.4
    -2 12 11 436.598
    -2 12 12 23739.5
    -2 14 -6 77801.2
    -2 14 -5 11728
    -2 14 -5 9172.35
    -2 14 -4 37092.6
    -2 14 -3 6550.37
    -2 14 -2 14061.6
    -2 14 -2 13088
    -2 14 -1 34587.9
    -2 14 -1 33045.2
    -2 14 0 2768.82
    -2 14 0 2523.77
    -2 14 1 44722.6
    -2 14 1 45275
    -2 -14 2 256.01
    -2 14 2 259.819
    -2 -14 3 51722.3
    -2 14 3 50408.8
    -2 14 4 23151.7
    -2 14 6 55232.9
    -2 14 7 3544.96
    -2 14 8 51825.4
    -2 14 9 -522.593
    -2 14 10 42757.4
    -2 14 11 212.216
    -2 16 -5 18795.5
    -2 16 -5 11790.7
    -2 16 -4 3862.37
    -2 16 -4 4235.56
    -2 16 -3 62505.8
    -2 16 -3 78637.2
    -2 16 -2 25308.1
    -2 16 -1 83150.4
    -2 16 0 741.793
    -2 16 4 788.3
    -2 16 5 46347.4
    -2 16 6 893.412
    -2 16 7 18132.5
    -2 16 8 13013.9
    -2 16 9 8660.51
    -2 18 -8 44777.4
    -2 18 -7 210.889
    -2 18 -6 34060.5
    -2 18 -5 843.893
    -2 18 -4 44345
    -2 18 -4 67958.5
    -2 18 -3 -418.646
    -2 18 -3 -62.3676
    -2 18 -2 22340.5
    -2 18 -2 19423.8
    -2 18 -1 373.103
    -2 18 -1 1179.46
    -2 18 0 -251.884
    -2 18 1 375.31
    -2 18 2 2985.2
    -2 18 3 2368.89
    -2 18 4 17769.4
    -2 18 5 -436.934
    -2 18 6 20678.1
    -2 18 7 22.7778
    -2 18 8 60637.4
    -2 20 -7 1086.96
    -2 20 -6 1099.55
    -2 20 -5 22949.5
    -2 20 -4 101.738
    -2 20 -4 739.085
    -2 20 -3 41393.6
    -2 20 -3 56324.1
    -2 20 -2 1461.62
    -2 20 -2 1824.92
    -2 20 -1 53134.8
    -2 20 0 -457.086
    -2 20 1 70418.8
    -2 20 2 5758.25
    -2 20 3 82167.4
    -2 20 4 919.15
    -2 20 5 38338.9
    -2 20 6 1244.12
    -2 20 7 6395.73
    -2 22 -5 2563.64
    -2 22 -4 23880.5
    -2 22 -3 1540.52
    -2 22 -3 588.511
    -2 22 -2 9726.28
    -2 22 -1 -72.4702
    -2 22 1 163.64
    -2 22 2 612.882
    -2 22 3 163.738
    -2 22 4 5196.71
    -2 22 5 901.324
    -2 24 -2 -192.232
    -2 24 -1 42223.4
    -2 24 2 1492.93
    -2 24 3 20995.7
    -1 -1 -13 27110.4
    -1 1 -13 27692
    -1 -1 -12 7128.86
    -1 1 -12 3326.23
    -1 -1 -11 21327.7
    -1 1 -11 21604.1
    -1 -1 -10 12352.4
    -1 1 -10 15014.9
    -1 -1 -9 28303
    -1 1 -9 30195.3
    -1 -1 -8 94173.3
    -1 1 -8 97729.5
    -1 -1 -7 7246.06
    -1 1 -7 6690.51
    -1 1 -6 220703
    -1 1 -6 224111
    -1 1 -5 134.532
    -1 1 -5 40.4037
    -1 -1 -5 -91.9331
    -1 1 -4 167796
    -1 -1 -4 168925
    -1 1 -4 168907
    -1 -1 -3 1164.85
    -1 1 -3 704.513
    -1 1 -3 967.346
    -1 1 -2 148176
    -1 1 -2 146031
    -1 -1 -2 146018
    -1 1 -1 138793
    -1 -1 2 148711
    -1 -1 2 144382
    -1 1 2 140811
    -1 -1 3 91605.5
    -1 -1 3 93801.4
    -1 1 3 85963.6
    -1 -1 4 954.647
    -1 1 4 1216.73
    -1 1 5 100028
    -1 -1 5 97287
    -1 -1 6 11348.8
    -1 1 6 11346.5
    -1 -1 7 168438
    -1 1 7 170782
    -1 -1 8 22506.2
    -1 1 8 22157.5
    -1 -1 9 20094
    -1 1 9 19785.1
    -1 -1 10 23728.5
    -1 1 10 20491.8
    -1 -1 11 7735.75
    -1 1 11 9056.37
    -1 -3 -13 38730.3
    -1 3 -13 48120.7
    -1 3 -12 7505.27
    -1 -3 -12 5793
    -1 -3 -11 37579.3
    -1 3 -11 47729.2
    -1 -3 -10 15025.3
    -1 3 -10 15257.9
    -1 -3 -9 22774.3
    -1 3 -9 26262.6
    -1 3 -8 17320
    -1 3 -7 10322.6
    -1 3 -7 10693.8
    -1 3 -6 52278.9
    -1 3 -6 52669.3
    -1 3 -5 9235.04
    -1 3 -5 9371.51
    -1 3 -4 63649.7
    -1 3 -4 64470.4
    -1 -3 -4 65321.1
    -1 3 -3 19309.2
    -1 3 -3 20173.5
    -1 -3 -3 20626.2
    -1 -3 -2 231924
    -1 3 -2 239834
    -1 3 -2 237589
    -1 3 -2 237686
    -1 3 -2 243096
    -1 3 -1 164920
    -1 -3 -1 165358
    -1 3 0 122491
    -1 -3 0 118835
    -1 -3 1 369089
    -1 3 1 369434
    -1 -3 2 20304.5
    -1 -3 2 20452.5
    -1 3 2 20738.1
    -1 3 3 337239
    -1 -3 3 354341
    -1 -3 3 353742
    -1 -3 3 342650
    -1 -3 4 50921
    -1 -3 4 46123.4
    -1 3 4 47220.8
    -1 3 5 221995
    -1 -3 5 220038
    -1 -3 6 11034.8
    -1 3 6 9879.76
    -1 3 7 171743
    -1 -3 7 168290
    -1 -3 8 31498.1
    -1 3 8 30993.4
    -1 -3 9 80303.3
    -1 3 9 81311.5
    -1 -3 10 5280.7
    -1 3 10 5355.16
    -1 3 11 14901.9
    -1 3 12 12675.9
    -1 5 -13 1578.46
    -1 -5 -13 727.962
    -1 5 -12 5617.53
    -1 -5 -12 6212.1
    -1 5 -11 2432.79
    -1 -5 -11 2614.47
    -1 5 -10 34686.3
    -1 5 -9 20370.6
    -1 5 -8 59023.9
    -1 5 -7 8245.43
    -1 5 -7 7368.81
    -1 5 -6 63407.4
    -1 5 -6 69489.1
    -1 5 -5 3170.98
    -1 5 -5 3531.52
    -1 5 -4 418113
    -1 5 -4 380707
    -1 5 -3 598.142
    -1 5 -3 707.721
    -1 5 -3 670.906
    -1 -5 -3 456.949
    -1 -5 -2 238368
    -1 5 -2 218247
    -1 -5 -1 249.416
    -1 5 -1 199.781
    -1 -5 0 135844
    -1 5 0 134919
    -1 5 1 19098.3
    -1 -5 1 18545.3
    -1 5 1 17508.4
    -1 5 2 282001
    -1 -5 3 89931.8
    -1 5 3 84638.9
    -1 -5 3 81976.6
    -1 -5 4 1073.03
    -1 -5 4 1450.25
    -1 5 4 1224.61
    -1 -5 5 26938.7
    -1 -5 5 27994.7
    -1 5 5 29372.1
    -1 5 6 7872.54
    -1 -5 6 8737.74
    -1 -5 6 7434.45
    -1 -5 6 8728.63
    -1 -5 7 24592.1
    -1 -5 7 22639.4
    -1 5 7 24452.2
    -1 -5 8 11794.4
    -1 -5 8 10292.1
    -1 5 8 11848.5
    -1 -5 9 8762.18
    -1 5 9 10477
    -1 5 10 57929.1
    -1 5 11 6374.55
    -1 5 12 39437.9
    -1 5 13 -199.543
    -1 7 -13 25622.8
    -1 7 -12 -550.02
    -1 -7 -12 255.956
    -1 7 -11 70753
    -1 7 -10 1542.88
    -1 7 -9 88109.7
    -1 7 -8 10048.9
    -1 7 -7 19267.7
    -1 7 -7 11593
    -1 7 -6 2790.75
    -1 7 -5 1969.55
    -1 7 -4 24257.6
    -1 7 -4 27728
    -1 7 -3 16085.8
    -1 7 -3 14771
    -1 -7 -2 9614.03
    -1 7 -2 8735.82
    -1 -7 -1 26590.6
    -1 -7 -1 27987.2
    -1 7 -1 26736.7
    -1 7 0 16234.3
    -1 -7 0 19395.7
    -1 -7 0 18306.2
    -1 7 0 19335.3
    -1 7 1 186605
    -1 -7 1 184961
    -1 7 1 182756
    -1 -7 2 42818.7
    -1 7 2 45804.9
    -1 -7 3 382763
    -1 7 3 426518
    -1 7 4 16997.7
    -1 -7 5 233570
    -1 7 5 240038
    -1 7 6 6725.95
    -1 -7 6 7930.67
    -1 -7 7 110184
    -1 7 7 114523
    -1 7 8 -144.295
    -1 7 9 127118
    -1 7 10 7832.29
    -1 7 11 42410.9
    -1 7 12 8127.13
    -1 7 13 2295.82
    -1 9 -5 37201.5
    -1 9 -4 211601
    -1 9 -4 205781
    -1 9 -3 3592.79
    -1 9 -3 2837.65
    -1 -9 -2 189870
    -1 9 -2 193556
    -1 -9 -1 10024.4
    -1 9 -1 9154.51
    -1 9 0 90156.2
    -1 9 0 94253.7
    -1 -9 0 98946.2
    -1 -9 1 242.961
    -1 9 1 365.664
    -1 9 1 393.433
    -1 9 2 77370.4
    -1 -9 2 83333.6
    -1 -9 3 4299.04
    -1 9 3 6953.25
    -1 9 4 9074.5
    -1 9 6 4511.99
    -1 9 7 557.78
    -1 9 8 38023.6
    -1 9 9 957.407
    -1 9 10 43476.9
    -1 9 11 2719.19
    -1 9 12 45250.6
    -1 9 13 868.431
    -1 11 -5 859.363
    -1 11 -5 401.803
    -1 11 -4 366.866
    -1 11 -4 -12.5414
    -1 11 -3 1209.64
    -1 -11 -3 1227.16
    -1 -11 -2 2969.77
    -1 11 -2 2972.12
    -1 11 -1 130861
    -1 11 -1 134869
    -1 11 0 804.842
    -1 11 0 316.516
    -1 -11 1 255739
    -1 11 1 240992
    -1 -11 2 3719.11
    -1 11 2 2910.33
    -1 -11 3 104723
    -1 11 3 115206
    -1 11 4 3419.74
    -1 11 5 152434
    -1 11 6 -217.521
    -1 11 7 232239
    -1 11 8 1615.23
    -1 11 9 43615.3
    -1 11 10 -186.247
    -1 11 11 11691.1
    -1 11 12 1076.62
    -1 13 -6 165421
    -1 13 -5 124.319
    -1 13 -5 533.069
    -1 13 -4 77625.7
    -1 13 -4 91437.4
    -1 13 -3 2809.51
    -1 13 -3 3308.61
    -1 13 -2 114938
    -1 13 -1 15284.1
    -1 13 0 141068
    -1 13 1 8271.52
    -1 -13 2 47987.2
    -1 -13 3 8431.1
    -1 13 4 6943.23
    -1 13 5 4455.73
    -1 13 6 370.69
    -1 13 7 1441.79
    -1 13 8 31436.2
    -1 13 9 4465.01
    -1 13 10 16271.6
    -1 13 11 609.157
    -1 15 -6 13893.6
    -1 15 -5 161.318
    -1 15 -5 1210.81
    -1 15 -5 1094.48
    -1 15 -4 28531.6
    -1 15 -4 30463
    -1 15 -3 -40.9269
    -1 15 -3 200.606
    -1 15 -3 117.004
    -1 15 -2 3271.01
    -1 15 -2 4594.63
    -1 15 -1 19610.4
    -1 15 0 8109.81
    -1 15 2 33394.3
    -1 -15 2 35795.1
    -1 15 3 119981
    -1 15 4 590.429
    -1 15 5 70105.8
    -1 15 6 5933.89
    -1 15 7 70833.6
    -1 15 8 3374.94
    -1 15 9 45088.4
    -1 15 10 3675.26
    -1 17 -8 17149.9
    -1 17 -7 272.883
    -1 17 -6 31687
    -1 17 -5 240.145
    -1 17 -5 -91.5358
    -1 17 -4 99003.7
    -1 17 -4 136314
    -1 17 -3 2226
    -1 17 -3 3013.26
    -1 17 -2 95212.5
    -1 17 -2 90573
    -1 17 -1 8709.75
    -1 17 -1 8019.77
    -1 17 0 26124.3
    -1 17 1 13535.3
    -1 17 2 46137.8
    -1 17 3 18953.9
    -1 17 4 3598.1
    -1 17 5 23240
    -1 17 6 405.533
    -1 17 7 12747.1
    -1 17 8 10108.2
    -1 17 9 16469
    -1 19 -7 1706.68
    -1 19 -6 14799.3
    -1 19 -5 1869.94
    -1 19 -4 22164.4
    -1 19 -4 35988
    -1 19 -3 3218.54
    -1 19 -3 1807.04
    -1 19 -2 25820.9
    -1 19 -2 31130.9
    -1 19 -1 13340.3
    -1 19 0 9665.39
    -1 19 1 24181.2
    -1 19 2 746.812
    -1 19 3 69718.5
    -1 19 4 6050.85
    -1 19 5 36247.9
    -1 19 6 325.067
    -1 19 7 18444.5
    -1 21 -6 25900.3
    -1 21 -5 3073.4
    -1 21 -4 21061.3
    -1 21 -4 33443.2
    -1 21 -3 568.503
    -1 21 -3 1022.42
    -1 21 -2 13780.6
    -1 21 -2 21345.5
    -1 21 -1 4044.18
    -1 21 0 17222.7
    -1 21 1 37411.3
    -1 21 2 19269.9
    -1 21 3 22547.3
    -1 21 4 -649.582
    -1 21 5 28920.8
    -1 21 6 906.332
    -1 23 -5 3091.41
    -1 23 -4 21172.3
    -1 23 -3 109.147
    -1 23 -2 18154.8
    -1 23 -1 5323.5
    -1 23 0 21624.5
    -1 23 2 1719.85
    -1 23 3 3524.08
    -1 23 4 -260.227
    0 0 -13 -75.112
    0 0 -12 13135.7
    0 0 -11 513.566
    0 0 -10 1672.48
    0 0 -9 137.16
    0 0 -8 33815.5
    0 0 -7 606.813
    0 0 -6 186872
    0 0 -6 187961
    0 0 -5 192.305
    0 0 -5 202.809
    0 0 -4 119015
    0 0 -4 119796
    0 0 -3 146.95
    0 0 -2 468366
    0 0 2 450103
    0 0 3 139.514
    0 0 4 113342
    0 0 5 144.563
    0 0 6 181369
    0 0 7 714.619
    0 0 8 29192.2
    0 0 9 26.979
    0 0 10 1524
    0 0 11 218.116
    0 -2 -13 56037.9
    0 2 -13 60592.6
    0 2 -12 12203.4
    0 -2 -12 10797.3
    0 -2 -11 53990.4
    0 2 -11 52968.7
    0 2 -10 -343.125
    0 -2 -10 331.723
    0 -2 -9 95701
    0 2 -9 101548
    0 -2 -8 13303.7
    0 2 -8 16694
    0 2 -7 237872
    0 2 -7 227825
    0 2 -6 1178.52
    0 2 -6 730.629
    0 2 -5 242817
    0 2 -5 248322
    0 2 -4 215.023
    0 -2 -4 134.599
    0 2 -4 170.074
    0 -2 -3 39787.9
    0 2 -3 37219.7
    0 2 -3 38649.4
    0 2 -2 78858.1
    0 -2 -2 77434.8
    0 -2 -1 25342.1
    0 2 2 73142.9
    0 -2 2 76684.5
    0 -2 2 74396.1
    0 -2 3 37615.4
    0 -2 3 37103.4
    0 2 3 35843.8
    0 2 4 109.824
    0 -2 4 227.564
    0 -2 5 228971
    0 2 5 238425
    0 -2 6 1177.46
    0 2 6 1346.47
    0 -2 7 215127
    0 2 7 220607
    0 -2 8 14409.1
    0 2 8 13739.1
    0 -2 9 92732.4
    0 2 9 94338.9
    0 -2 10 -73.5696
    0 2 10 -335.214
    0 2 11 50477.6
    0 2 12 11890
    0 4 -13 3208.36
    0 -4 -13 3611.92
    0 4 -12 8191.13
    0 -4 -12 7875.17
    0 -4 -11 17605.2
    0 4 -11 21392.8
    0 4 -10 -174.511
    0 -4 -10 -14.5942
    0 4 -9 6875.2
    0 -4 -9 6889.99
    0 4 -8 8014.35
    0 4 -8 6773.1
    0 4 -7 20253.6
    0 4 -7 17990.4
    0 4 -6 35330.6
    0 4 -6 32889.7
    0 4 -5 67140.4
    0 4 -5 68698.8
    0 4 -4 221453
    0 4 -4 241395
    0 -4 -3 1264.23
    0 4 -3 1409.45
    0 4 -2 257774
    0 4 -2 254752
    0 -4 -2 256890
    0 -4 -1 63506.9
    0 -4 -1 60208.9
    0 4 0 290763
    0 4 0 287949
    0 -4 0 291239
    0 4 1 58667.5
    0 -4 1 61477.9
    0 -4 2 246755
    0 4 2 248142
    0 -4 3 1455.52
    0 -4 3 1316.75
    0 4 3 1010.73
    0 -4 4 227642
    0 -4 4 241676
    0 -4 4 237640
    0 -4 5 69360.5
    0 -4 5 64336.2
    0 -4 5 64732.4
    0 4 5 62848.4
    0 -4 6 31870.9
    0 4 6 31054.3
    0 -4 7 17418.9
    0 4 7 16316.4
    0 -4 8 6874.89
    0 4 8 7064.94
    0 -4 9 6560.67
    0 4 9 5361.04
    0 4 10 257.252
    0 4 11 20375.9
    0 4 12 6862.85
    0 6 -13 13994.1
    0 6 -12 282.185
    0 -6 -12 -261.987
    0 -6 -11 94227.9
    0 6 -11 107834
    0 6 -10 -164.024
    0 6 -9 100721
    0 6 -8 1983.67
    0 6 -7 70275.1
    0 6 -7 58661.2
    0 6 -6 17742.1
    0 6 -6 21513.6
    0 6 -3 54064.1
    0 6 -3 54498.7
    0 6 -2 73314.6
    0 -6 -2 77356.5
    0 -6 -1 183.745
    0 -6 -1 241.997
    0 6 -1 278.34
    0 6 0 12055.5
    0 6 0 11792.3
    0 -6 0 12626.8
    0 -6 1 239.76
    0 6 1 211.86
    0 -6 2 68585.5
    0 6 2 75430.4
    0 -6 3 55932.5
    0 -6 4 44043.4
    0 6 4 43221.8
    0 -6 5 149480
    0 6 5 137245
    0 -6 6 21132.6
    0 6 6 18410
    0 -6 7 64513.5
    0 6 7 62180.4
    0 6 8 711.717
    0 6 9 100707
    0 6 10 -296.081
    0 6 11 99299.5
    0 6 12 -42.3748
    0 6 13 12314
    0 -8 -12 11739.6
    0 8 -11 28855.3
    0 8 -4 98727.4
    0 8 -4 97898.2
    0 8 -3 52625.4
    0 8 -2 270779
    0 -8 -2 288753
    0 8 -1 42981.5
    0 -8 -1 42087
    0 8 0 254911
    0 8 0 242475
    0 -8 0 249229
    0 -8 1 46074.7
    0 8 1 43217.8
    0 -8 2 301872
    0 -8 3 50871.6
    0 8 4 96264.3
    0 8 5 4448.8
    0 8 6 25707.9
    0 8 7 29736.2
    0 8 8 16185.1
    0 8 9 42970.2
    0 8 10 229.315
    0 8 11 25160.8
    0 8 12 13999.3
    0 8 13 9596.18
    0 10 -5 94577.6
    0 10 -4 61354.2
    0 10 -4 58579.7
    0 10 -3 15632.3
    0 10 -3 16285.5
    0 -10 -3 16152.8
    0 -10 -2 60915.6
    0 10 -2 65055
    0 10 -1 1471.48
    0 10 0 249042
    0 -10 0 251120
    0 -10 1 1549.94
    0 -10 2 73849.5
    0 -10 3 13323.3
    0 10 3 15980.5
    0 10 4 63300
    0 10 5 97628.2
    0 10 6 50288
    0 10 7 115673
    0 10 8 118.277
    0 10 9 36609.7
    0 10 10 1220.55
    0 10 11 29114.1
    0 10 12 98.8759
    0 12 -5 72654.8
    0 12 -5 74819
    0 12 -4 5168.5
    0 12 -4 5168.81
    0 -12 -4 4154.07
    0 12 -4 5198.88
    0 12 -3 11754.2
    0 -12 -3 10164.5
    0 12 -3 11530.2
    0 12 -3 12130.2
    0 12 -2 29586
    0 12 -2 29976.8
    0 12 -1 866.591
    0 12 -1 1322.93
    0 12 0 186785
    0 12 0 176631
    0 12 1 777.332
    0 -12 1 1469.14
    0 -12 2 32380
    0 12 2 28363.1
    0 -12 3 11999.3
    0 12 3 11995.3
    0 12 4 5232.62
    0 12 5 81286.2
    0 12 6 13016.5
    0 12 7 86985.6
    0 12 8 -515.771
    0 12 9 41983.4
    0 12 10 2727.49
    0 12 11 26285.5
    0 14 -10 -1274.99
    0 14 -9 13644
    0 14 -8 17003.3
    0 14 -7 16755.5
    0 14 -6 33075.7
    0 14 -6 32331.4
    0 14 -5 4572.58
    0 14 -5 7175.84
    0 14 -5 7411.62
    0 14 -4 68306.4
    0 14 -4 67354.6
    0 14 -3 11225.9
    0 14 -3 10639.1
    0 14 -3 9970.92
    0 14 -2 118142
    0 14 -2 108769
    0 14 -2 112284
    0 14 -1 17836.8
    0 14 -1 16694.9
    0 14 0 195053
    0 14 1 16215.4
    0 -14 2 127240
    0 14 2 108392
    0 -14 3 11301.6
    0 14 3 10875
    0 14 4 66717.6
    0 14 5 7567.63
    0 14 6 33096.7
    0 14 7 21003.8
    0 14 8 19470.3
    0 14 9 14661.5
    0 14 10 -563.697
    0 16 -9 51482
    0 16 -8 571.24
    0 16 -7 34442.7
    0 16 -6 2970.22
    0 16 -5 37135.3
    0 16 -5 52898.3
    0 16 -4 24466.2
    0 16 -4 28678.5
    0 16 -3 15864.8
    0 16 -3 13005.9
    0 16 -3 14626.7
    0 16 -2 3205.2
    0 16 -2 4769.23
    0 16 -2 4729.23
    0 16 -1 -384.736
    0 16 -1 252.76
    0 16 0 11757.3
    0 16 1 -119.66
    0 16 2 4742.11
    0 16 3 13765.7
    0 16 4 31186.5
    0 16 5 53053.6
    0 16 6 3312.24
    0 16 7 33994.8
    0 16 8 2554.76
    0 16 9 46916.2
    0 18 -8 2263.36
    0 18 -7 2247.63
    0 18 -6 15035
    0 18 -5 2663.57
    0 18 -5 4201.17
    0 18 -4 76496.8
    0 18 -4 58479.9
    0 18 -3 510.442
    0 18 -3 1018.39
    0 18 -2 96112
    0 18 -2 97820.9
    0 18 -1 508.879
    0 18 0 41323.3
    0 18 1 762.444
    0 18 2 95586.4
    0 18 3 320.506
    0 18 4 76990.8
    0 18 5 4593.54
    0 18 6 16027.5
    0 18 7 967.167
    0 18 8 2287.54
    0 20 -7 44196
    0 20 -6 2047.62
    0 20 -5 17669.6
    0 20 -5 32091.6
    0 20 -4 -81.6052
    0 20 -4 357.134
    0 20 -3 18568
    0 20 -3 24784
    0 20 -2 -141.902
    0 20 -1 2073.75
    0 20 0 213.229
    0 20 1 2004.6
    0 20 2 -439.437
    0 20 3 23888.5
    0 20 4 -86.1419
    0 20 5 30381.1
    0 20 6 2293.02
    0 22 -5 1247.33
    0 22 -4 12002.2
    0 22 -4 21532.6
    0 22 -3 16.4681
    0 22 -2 45315.3
    0 22 -1 1165.43
    0 22 0 83304.6
    0 22 1 1740.76
    0 22 2 53718.6
    0 22 3 44.3234
    0 22 4 19615.2
    0 22 5 86.3839
    0 24 -3 3699.39
    0 24 -2 256.214
    0 24 -1 473.846
    0 24 0 2434.26
    0 24 2 1414.32
    0 24 3 4926.68
    1 -1 -13 6354.62
    1 1 -13 4851.85
    1 -1 -12 57382.7
    1 1 -12 60863.3
    1 -1 -11 7565.27
    1 1 -11 7765.3
    1 -1 -10 22459.7
    1 1 -10 21955.6
    1 -1 -9 21212.5
    1 1 -9 21068.9
    1 -1 -8 21667.7
    1 1 -8 24950.1
    1 -1 -7 177835
    1 1 -7 180866
    1 -1 -6 11636.6
    1 1 -6 12410.5
    1 1 -6 12812.1
    1 -1 -5 100380
    1 1 -5 103041
    1 -1 -5 100778
    1 1 -5 99456.5
    1 1 -4 1200.64
    1 -1 -4 1222.11
    1 1 -4 1282.68
    1 1 -3 87578.3
    1 -1 -3 93762.2
    1 1 -3 93715.9
    1 -1 -2 140408
    1 1 -2 145419
    1 1 -2 140040
    1 -1 2 144965
    1 1 2 138905
    1 -1 3 915.343
    1 1 3 896.987
    1 -1 4 155687
    1 1 4 152120
    1 -1 5 203.464
    1 1 5 -17.8156
    1 -1 6 205265
    1 1 6 196568
    1 -1 7 6038.91
    1 1 7 7387.57
    1 -1 8 85833.4
    1 1 8 83782.3
    1 -1 9 28074.5
    1 1 9 27003.5
    1 -1 10 12405.7
    1 1 10 12065.4
    1 1 11 19980.8
    1 -3 -13 2695.15
    1 3 -13 2313.8
    1 3 -12 14349.1
    1 -3 -12 10408.2
    1 3 -11 14793.2
    1 -3 -11 13462.8
    1 3 -10 7752.72
    1 -3 -10 5662.67
    1 -3 -9 81983.1
    1 3 -9 87236.3
    1 -3 -8 32935.6
    1 3 -8 31560.4
    1 3 -7 175742
    1 3 -7 182081
    1 3 -6 12289.5
    1 3 -6 11266.4
    1 3 -5 225266
    1 3 -5 235806
    1 3 -4 49197.3
    1 -3 -4 48592.2
    1 3 -4 48806.6
    1 3 -3 347355
    1 -3 -3 354619
    1 3 -3 345893
    1 -3 -2 20827.8
    1 -3 -1 383071
    1 3 -1 378494
    1 3 -1 375653
    1 -3 0 128969
    1 3 0 116118
    1 3 1 170335
    1 -3 2 232296
    1 3 2 234356
    1 -3 3 18658.7
    1 -3 3 18838
    1 -3 3 19636.2
    1 3 3 18740.1
    1 -3 4 61887.4
    1 -3 4 60202.1
    1 3 4 60129.1
    1 -3 5 9007.84
    1 3 5 8300.15
    1 -3 6 48739.3
    1 3 6 49804.5
    1 -3 7 9537.68
    1 3 7 9497.83
    1 -3 8 14075.3
    1 3 8 14393.7
    1 -3 9 22594.2
    1 3 9 24881.2
    1 -3 10 15004.2
    1 3 10 14421
    1 3 11 42657.6
    1 3 12 6325.51
    1 5 -13 212.971
    1 -5 -13 564.994
    1 -5 -12 34384.4
    1 5 -12 44834.8
    1 5 -11 7471.02
    1 -5 -11 6843.51
    1 -5 -10 55296
    1 5 -10 64643.3
    1 5 -9 10208.1
    1 5 -8 8880.77
    1 5 -8 13446.2
    1 5 -7 22170.9
    1 5 -7 25175.6
    1 5 -6 8257.41
    1 5 -6 9127.25
    1 5 -5 27922.3
    1 5 -5 21574.3
    1 5 -3 82852
    1 -5 -3 87707.4
    1 5 -2 280047
    1 -5 -2 285684
    1 -5 -1 19903.6
    1 5 -1 18491.5
    1 5 -1 18619
    1 5 -1 18688.8
    1 -5 0 144028
    1 5 0 134343
    1 5 1 168.219
    1 -5 1 349.955
    1 -5 2 218136
    1 5 2 224413
    1 5 3 563.666
    1 -5 3 369.907
    1 -5 4 399721
    1 5 4 382543
    1 -5 5 3043
    1 5 5 2949.82
    1 -5 6 64078.3
    1 5 6 60518.2
    1 -5 7 7787.62
    1 5 7 8236.91
    1 5 8 53316.6
    1 -5 9 19872.2
    1 5 9 20530.8
    1 5 10 30427.5
    1 5 11 3837.18
    1 5 12 3491.57
    1 5 13 1813.34
    1 7 -13 3207.32
    1 7 -12 7238.11
    1 -7 -12 7139.18
    1 7 -11 48371.6
    1 -7 -11 34633.2
    1 7 -10 6800.23
    1 7 -9 139883
    1 7 -8 -105.225
    1 7 -3 434440
    1 -7 -3 394216
    1 7 -2 45997.6
    1 7 -2 43552.4
    1 7 -2 44630
    1 -7 -2 46329.9
    1 -7 -1 194129
    1 7 -1 189420
    1 7 -1 183057
    1 -7 0 18231.8
    1 7 0 18197.6
    1 -7 1 29177.9
    1 7 1 25834.8
    1 -7 2 8928.01
    1 7 2 9187.5
    1 7 3 14405.6
    1 -7 3 15789.9
    1 -7 4 25472.7
    1 7 4 27216.9
    1 7 5 3836.42
    1 7 6 4228.67
    1 7 7 17608.8
    1 7 8 9256.62
    1 7 9 71540.6
    1 7 10 2025.24
    1 7 11 59875.4
    1 7 12 -864.396
    1 7 13 23524.8
    1 -9 -12 36296.2
    1 -9 -4 7514.29
    1 9 -4 9767.25
    1 9 -4 9239.36
    1 9 -3 6819.89
    1 -9 -3 6190.61
    1 9 -3 7545.73
    1 9 -3 6878.09
    1 9 -2 76028.9
    1 9 -2 77695.6
    1 9 -2 77664.8
    1 9 -1 484.293
    1 -9 -1 351.506
    1 9 -1 427.777
    1 -9 0 98831.8
    1 9 0 92651.3
    1 -9 1 9486.88
    1 9 1 9439.43
    1 -9 2 219449
    1 9 2 185737
    1 9 3 3757.65
    1 -9 3 3350.34
    1 9 4 225379
    1 9 5 37513.2
    1 9 6 124265
    1 9 7 153.619
    1 9 8 77316.4
    1 9 9 1773.24
    1 9 10 28754.2
    1 9 11 3775.36
    1 9 12 7219.18
    1 9 13 1554.93
    1 11 -5 149526
    1 11 -5 148834
    1 11 -4 3488.98
    1 11 -4 3926.44
    1 11 -4 3179.75
    1 11 -4 3584.1
    1 11 -3 113314
    1 11 -3 115892
    1 11 -3 113929
    1 11 -2 3380.24
    1 11 -2 3191.16
    1 11 -2 2725.56
    1 11 -1 249073
    1 11 -1 242037
    1 11 0 664.05
    1 -11 0 614.052
    1 -11 1 145852
    1 11 1 134581
    1 11 2 3403.72
    1 -11 2 3751.8
    1 11 3 1476.22
    1 11 4 257.052
    1 11 5 522.454
    1 11 6 5033.53
    1 11 7 8112.18
    1 11 8 468.201
    1 11 9 34563.4
    1 11 10 1386.98
    1 11 11 39931.6
    1 11 12 444.528
    1 13 -11 -1163.14
    1 13 -10 13162.8
    1 13 -9 3613.92
    1 13 -8 32034.6
    1 13 -7 1124.46
    1 13 -6 874.064
    1 13 -5 4901.62
    1 13 -5 5967.11
    1 13 -5 4810.11
    1 13 -4 7427.26
    1 13 -4 7569.43
    1 13 -4 7659.29
    1 13 -3 9108.85
    1 13 -3 9228.25
    1 13 -3 9404.36
    1 13 -2 41325.8
    1 13 -2 46690.6
    1 13 -2 43680.7
    1 13 -1 7811.58
    1 13 -1 7587.82
    1 13 0 135004
    1 13 1 14948.1
    1 -13 2 128634
    1 13 2 114356
    1 13 3 2992.05
    1 -13 3 3234.61
    1 13 4 91904.7
    1 13 5 800.943
    1 13 6 183279
    1 13 7 168.611
    1 13 8 55819.9
    1 13 9 222.462
    1 13 10 8968.24
    1 13 11 3879.26
    1 15 -10 4933.18
    1 15 -9 42576.4
    1 15 -8 3113.84
    1 15 -7 69324.9
    1 15 -6 5290.77
    1 15 -5 56163.1
    1 15 -5 71592.2
    1 15 -4 492.632
    1 15 -4 862.54
    1 15 -3 128858
    1 15 -3 128514
    1 15 -2 31423.2
    1 15 -2 34846.2
    1 15 -2 34784
    1 15 -1 69176.6
    1 15 0 7872.77
    1 15 1 19488.3
    1 15 2 4913.86
    1 15 3 92.6637
    1 15 4 33758.6
    1 15 5 1014.32
    1 15 6 15249.1
    1 15 7 13765.4
    1 15 8 13581.6
    1 15 9 34234.2
    1 15 10 2245.2
    1 17 -9 18216.2
    1 17 -8 9585.38
    1 17 -7 12975.8
    1 17 -6 1398.52
    1 17 -5 25652.1
    1 17 -5 18386
    1 17 -4 3845.84
    1 17 -4 4208.67
    1 17 -3 20319.5
    1 17 -3 16707.8
    1 17 -2 43054.2
    1 17 -2 48039.7
    1 17 -2 47971.7
    1 17 -1 13265.9
    1 17 -1 13877.1
    1 17 0 27091.1
    1 17 1 8072.94
    1 17 2 88925.7
    1 17 3 2987.97
    1 17 4 133376
    1 17 5 680.514
    1 17 6 31812.9
    1 17 7 1552.98
    1 17 8 18332.2
    1 19 -8 7274.68
    1 19 -7 20310.1
    1 19 -6 -126.086
    1 19 -5 25044.8
    1 19 -5 37313.2
    1 19 -4 6219.82
    1 19 -4 7276.78
    1 19 -3 58600.2
    1 19 -3 72941.7
    1 19 -2 1039.92
    1 19 -1 21033.7
    1 19 -1 26311.8
    1 19 0 9488.24
    1 19 1 14150.3
    1 19 2 34110.7
    1 19 3 1718.78
    1 19 4 34810.7
    1 19 5 1344.72
    1 19 6 14678.9
    1 19 7 2250.74
    1 21 -6 1385.17
    1 21 -5 17961.9
    1 21 -5 32165.5
    1 21 -4 276.644
    1 21 -4 -307.532
    1 21 -3 15437.6
    1 21 -2 15015.8
    1 21 -1 31563.6
    1 21 0 16032.5
    1 21 0 19163.4
    1 21 1 5467.04
    1 21 2 18117.5
    1 21 3 997.089
    1 21 4 33517.8
    1 21 5 2284.76
    1 23 -5 10499.2
    1 23 -4 720.596
    1 23 -3 2276.64
    1 23 -2 2801.27
    1 23 -1 9002.17
    1 23 0 21539.9
    1 23 1 5093.51
    1 23 2 24700.3
    1 23 3 342.369
    1 23 4 20552.9
    2 0 -13 -385.679
    2 0 -12 106998
    2 0 -11 -303.978
    2 0 -10 51111.7
    2 0 -9 137.443
    2 0 -8 150722
    2 0 -7 314.537
    2 0 -6 255687
    2 0 -6 263015
    2 0 -5 58.8595
    2 0 -5 175.628
    2 0 -4 34661.4
    2 0 -4 34458.8
    2 0 -3 155.879
    2 0 -3 0.12928
    2 0 -2 50269.6
    2 0 -2 47869.2
    2 0 -2 51724.9
    2 0 -1 55.8396
    2 0 -1 120.38
    2 0 1 80.6777
    2 0 1 99.8715
    2 0 1 134.548
    2 0 2 265557
    2 0 3 115.465
    2 0 4 29503.4
    2 0 5 19.6657
    2 0 6 208130
    2 0 7 29.1027
    2 0 8 133429
    2 0 9 -77.0779
    2 0 10 50055.9
    2 0 11 94.6477
    2 -2 -13 9493.36
    2 2 -13 13753.9
    2 -2 -12 563.836
    2 2 -12 480.152
    2 -2 -11 1764.38
    2 2 -11 500.137
    2 2 -10 6509.73
    2 -2 -10 6440.5
    2 2 -9 1564.14
    2 -2 -9 3074.1
    2 2 -8 -124.94
    2 -2 -8 -551.779
    2 2 -7 47028.3
    2 -2 -7 49803.2
    2 2 -7 48918.3
    2 2 -6 5162.47
    2 2 -6 4149.55
    2 -2 -6 3074.81
    2 -2 -5 238677
    2 2 -5 232252
    2 -2 -5 234152
    2 2 -5 238225
    2 -2 -4 49403.6
    2 2 -4 48506.6
    2 2 -4 49240.8
    2 -2 -3 357892
    2 2 -3 363939
    2 2 -3 355039
    2 -2 -2 3427.95
    2 2 -2 3973.58
    2 2 -2 3858.63
    2 -2 -1 316599
    2 2 0 5876.68
    2 -2 0 5201.29
    2 2 0 6011.44
    2 2 1 350437
    2 -2 2 92512.9
    2 2 2 88615.6
    2 -2 3 150962
    2 2 3 147223
    2 -2 3 154822
    2 -2 4 233.453
    2 -2 4 403.861
    2 2 4 136.15
    2 -2 5 106639
    2 2 5 103046
    2 -2 6 303.294
    2 2 6 284.261
    2 -2 7 6109.64
    2 2 7 5854.33
    2 -2 8 790.687
    2 2 8 449.467
    2 -2 9 572.089
    2 2 9 586.284
    2 -2 10 1890.59
    2 2 10 1798.67
    2 2 11 3182.4
    2 2 12 13.0285
    2 -4 -13 1546.12
    2 4 -13 830.479
    2 -4 -12 65925.4
    2 4 -12 67687.8
    2 4 -11 4723.99
    2 -4 -11 4914.95
    2 -4 -10 211654
    2 4 -10 220622
    2 -4 -9 14045.9
    2 4 -9 13881.7
    2 4 -8 163580
    2 -4 -8 164534
    2 4 -8 177619
    2 4 -7 14624.5
    2 4 -7 15570.5
    2 4 -6 96899.5
    2 4 -6 96290
    2 4 -5 6165.23
    2 4 -5 6704.21
    2 -4 -4 85388.8
    2 4 -4 80281.5
    2 -4 -3 21913.8
    2 4 -3 20394.4
    2 -4 -2 44557.2
    2 4 -2 41620.7
    2 4 -2 41863
    2 -4 -1 35080.7
    2 4 -1 34582.2
    2 4 -1 35669.6
    2 4 -1 35847.7
    2 4 0 1807.88
    2 -4 0 2028.98
    2 4 0 1538.88
    2 4 1 27288.1
    2 -4 2 163076
    2 4 2 167306
    2 -4 3 38925.6
    2 4 3 37654.1
    2 -4 4 141901
    2 4 4 124421
    2 4 5 1551.27
    2 -4 6 73099.3
    2 4 6 79727.8
    2 -4 7 4072.05
    2 -4 7 5192.43
    2 4 7 3838.28
    2 -4 8 106006
    2 4 8 103414
    2 -4 9 4116.54
    2 4 9 4571.74
    2 4 10 127195
    2 4 11 7299.94
    2 4 12 34297.4
    2 6 -13 5769.02
    2 -6 -13 4982.49
    2 6 -12 9712.87
    2 -6 -12 6502.74
    2 6 -11 -42.4366
    2 -6 -11 494.181
    2 6 -10 40245.1
    2 -6 -10 34050.4
    2 6 -9 28403.9
    2 6 -8 38258
    2 6 -7 21465.5
    2 6 -7 16164.4
    2 6 -4 8179.35
    2 6 -3 468964
    2 6 -3 484733
    2 6 -3 477651
    2 -6 -2 6398.8
    2 6 -2 6160.15
    2 6 -2 6431.85
    2 6 -2 6661.47
    2 -6 -1 223975
    2 6 -1 221429
    2 6 -1 215220
    2 6 -1 220180
    2 -6 0 110.734
    2 6 0 223.974
    2 -6 1 116655
    2 6 1 107530
    2 -6 2 11594.8
    2 6 2 12885.1
    2 -6 3 186263
    2 6 3 183773
    2 -6 4 35275.7
    2 6 4 30867.2
    2 6 5 85531.2
    2 6 6 15291.1
    2 6 7 1103.7
    2 6 8 23947.3
    2 6 9 -262.864
    2 6 10 19472.5
    2 6 11 8540.65
    2 6 12 4028.14
    2 6 13 11351
    2 8 -13 1093.16
    2 -8 -12 19026.5
    2 -8 -11 5351.71
    2 8 -5 76638.1
    2 8 -4 39780.7
    2 8 -3 149743
    2 8 -3 153974
    2 8 -3 152500
    2 8 -2 2552.5
    2 8 -2 2971.59
    2 8 -2 2778.76
    2 -8 -1 142185
    2 8 -1 132070
    2 8 -1 133304
    2 8 -1 134690
    2 -8 0 4136.73
    2 8 0 3639.23
    2 -8 1 77286.9
    2 8 1 69342.4
    2 8 2 30062.5
    2 8 3 50057.5
    2 -8 3 49450.7
    2 -8 4 72522.5
    2 8 4 69833.1
    2 8 5 36213.9
    2 8 6 52548.8
    2 8 7 450.891
    2 8 8 60154.5
    2 8 9 4660.66
    2 8 10 66441.4
    2 8 11 -86.6916
    2 8 12 19677.4
    2 8 13 4746.35
    2 -10 -12 27204.1
    2 10 -12 31064.8
    2 10 -11 1756.16
    2 10 -10 27035.4
    2 10 -9 4201.41
    2 10 -8 81549.4
    2 10 -7 30763.2
    2 10 -6 66708.3
    2 -10 -6 15764
    2 10 -5 66728.3
    2 10 -4 9150.7
    2 10 -4 7213.64
    2 10 -4 9090.76
    2 10 -4 8634.37
    2 10 -3 68280.5
    2 10 -3 65192.5
    2 10 -3 67482.2
    2 10 -2 35693.4
    2 10 -2 36382
    2 10 -2 33459.9
    2 10 -1 126710
    2 10 -1 125286
    2 -10 0 2592.83
    2 10 0 2465.8
    2 -10 1 164609
    2 10 1 149116
    2 -10 2 36295.2
    2 10 2 34913.7
    2 -10 3 38380.2
    2 10 3 43183.4
    2 10 4 16495
    2 10 5 22798.1
    2 10 6 49775.6
    2 10 7 6629.23
    2 10 8 42169.2
    2 10 9 276.423
    2 10 10 16227.7
    2 10 11 3244.18
    2 10 12 18485.8
    2 12 -11 -227.657
    2 12 -10 16425.1
    2 12 -9 1849.61
    2 12 -8 33590.3
    2 12 -7 26203.6
    2 12 -6 63758.4
    2 12 -5 38342.3
    2 12 -5 39686.2
    2 12 -4 10456.9
    2 12 -4 9561.26
    2 12 -4 12085.7
    2 12 -3 61595.5
    2 12 -3 65047.7
    2 12 -3 65417.1
    2 12 -2 1486.18
    2 12 -2 1773.05
    2 12 -2 1540.8
    2 12 -1 118665
    2 12 -1 124044
    2 12 0 1299.18
    2 -12 1 154440
    2 12 1 137620
    2 -12 2 22387.8
    2 12 2 19092.5
    2 12 3 47138.1
    2 12 4 15755.3
    2 12 5 24147
    2 12 6 50609.4
    2 12 7 10943.1
    2 12 8 28073.7
    2 12 9 677.861
    2 12 10 9181.78
    2 12 11 2636.62
    2 14 -10 41850.4
    2 14 -9 428.652
    2 14 -8 55862.6
    2 14 -7 4013.8
    2 14 -6 54448.6
    2 14 -5 33101.5
    2 14 -5 32884
    2 14 -4 23193.8
    2 14 -4 22772.1
    2 14 -4 23565.8
    2 14 -3 51385.1
    2 14 -3 54464.3
    2 14 -3 52268.2
    2 14 -2 536.002
    2 14 -2 415.026
    2 14 -2 445.723
    2 14 -1 44486.8
    2 14 -1 45489.1
    2 14 0 2785.96
    2 14 1 35792.8
    2 -14 2 16676.8
    2 14 2 14467.6
    2 14 3 9158.19
    2 14 4 45642.4
    2 14 5 16109.4
    2 14 6 93956
    2 14 7 438.864
    2 14 8 72763.5
    2 14 9 1984.5
    2 14 10 39642.2
    2 16 -9 9209.37
    2 16 -8 12685.7
    2 16 -7 17594.9
    2 16 -6 1235.59
    2 16 -5 49381.1
    2 16 -5 38886.9
    2 16 -4 1517.72
    2 16 -4 1793.35
    2 16 -3 120745
    2 16 -3 121921
    2 16 -2 1843.44
    2 16 -2 1362.63
    2 16 -1 94921.4
    2 16 -1 105815
    2 16 0 347.72
    2 16 1 81721.6
    2 16 2 27823.2
    2 16 3 82427.9
    2 16 4 4904.34
    2 16 5 28715.6
    2 16 6 8428.03
    2 16 7 4612.68
    2 16 8 9790.42
    2 16 9 912.021
    2 18 -8 63001.8
    2 18 -7 95.4151
    2 18 -6 22916.9
    2 18 -5 522.195
    2 18 -5 -166.248
    2 18 -4 16009.4
    2 18 -4 20079.2
    2 18 -3 2484.68
    2 18 -3 2870.07
    2 18 -2 4310.26
    2 18 -2 3910.86
    2 18 -1 756.55
    2 18 -1 1565.64
    2 18 0 157.73
    2 18 0 458.776
    2 18 1 723.397
    2 18 2 19975.4
    2 18 3 416.228
    2 18 4 68939.2
    2 18 5 2173.71
    2 18 6 34011.7
    2 18 7 10.4928
    2 20 -7 5616.38
    2 20 -6 1081
    2 20 -5 26432.2
    2 20 -5 40692.8
    2 20 -4 1883.42
    2 20 -4 631.098
    2 20 -3 67496.4
    2 20 -2 4492.62
    2 20 -1 60418.3
    2 20 -1 72266
    2 20 0 138.716
    2 20 0 17.3687
    2 20 1 52917
    2 20 2 2514.06
    2 20 3 56469.8
    2 20 4 1499.22
    2 20 5 23334.9
    2 20 6 1691.35
    2 22 -5 1125.43
    2 22 -4 6128.44
    2 22 -3 155.961
    2 22 -2 1959.99
    2 22 -1 438.076
    2 22 0 1030.2
    2 22 1 -392.528
    2 22 1 -387.806
    2 22 2 12984.9
    2 22 3 583.798
    2 22 4 23636.6
    2 24 -4 1099.03
    2 24 -3 15393.7
    2 24 -2 1864.54
    2 24 2 -599.592
    2 24 3 15733
    3 -1 -13 37255.9
    3 1 -13 36076.6
    3 -1 -12 19715
    3 1 -12 21232.9
    3 -1 -11 23299
    3 1 -11 27127
    3 -1 -10 32783.2
    3 1 -10 30385.1
    3 -1 -9 18631
    3 1 -9 17450.6
    3 -1 -8 93280.5
    3 1 -8 98834.6
    3 1 -7 5473.32
    3 -1 -7 6581.79
    3 1 -6 228497
    3 -1 -6 223925
    3 1 -6 220644
    3 -1 -5 12640.4
    3 1 -5 13046.5
    3 -1 -5 12510.2
    3 1 -5 13542.4
    3 -1 -4 79475.2
    3 1 -4 81484.5
    3 -1 -4 78325.5
    3 -1 -4 79204.7
    3 1 -4 81293.3
    3 1 -4 76583.5
    3 1 -3 1402.71
    3 1 -3 1403.31
    3 -1 -3 1508.46
    3 -1 -3 1314.64
    3 1 -3 1252.73
    3 -1 -3 1393.37
    3 1 -2 37294.7
    3 1 -2 36850.6
    3 -1 -2 35299.6
    3 -1 -1 67113.1
    3 -1 -1 67003.2
    3 1 0 16442.3
    3 1 0 16638.8
    3 1 1 18622.7
    3 1 1 18126.5
    3 1 1 18100.6
    3 1 2 42335.1
    3 -1 2 40921.2
    3 1 2 40649.4
    3 -1 2 42289.3
    3 -1 3 71266.8
    3 1 3 71382.8
    3 -1 3 73931.4
    3 -1 4 1769.98
    3 1 4 1928.67
    3 -1 5 54171.2
    3 1 5 53445.4
    3 -1 6 32324.4
    3 1 6 34048.6
    3 -1 7 70963.5
    3 1 7 71598.6
    3 -1 8 33177.8
    3 1 8 33246.9
    3 -1 9 7106.99
    3 1 9 7125.03
    3 -1 10 22049.3
    3 1 10 21611.7
    3 1 11 3585.83
    3 3 -14 -448.573
    3 3 -13 38711.4
    3 -3 -13 34583.3
    3 3 -13 39040
    3 -3 -12 18744.7
    3 3 -12 22686.9
    3 -3 -11 40916.9
    3 3 -11 42168.1
    3 -3 -10 51157.9
    3 3 -10 55182.5
    3 -3 -9 18978.8
    3 3 -9 22271.4
    3 -3 -8 27267.7
    3 3 -8 26690
    3 3 -7 266.601
    3 3 -7 891.76
    3 -3 -7 221.141
    3 3 -6 58287.1
    3 -3 -6 59688.5
    3 3 -6 58868.7
    3 3 -5 7189.16
    3 3 -5 6709.37
    3 -3 -5 6142.18
    3 3 -5 6823.25
    3 3 -4 46509.9
    3 -3 -4 51726.8
    3 3 -4 46465.3
    3 -3 -4 46222.9
    3 3 -4 49461.4
    3 3 -3 41127.1
    3 -3 -3 39718.1
    3 -3 -2 285721
    3 3 -2 269914
    3 -3 -1 198652
    3 3 -1 194982
    3 3 -1 196231
    3 3 0 4478.27
    3 -3 0 4028.91
    3 3 0 4103.19
    3 3 1 263814
    3 3 1 252241
    3 3 2 11236.2
    3 -3 3 190338
    3 3 3 173740
    3 3 4 6871.71
    3 -3 5 102679
    3 3 5 94606.4
    3 -3 6 733.224
    3 3 6 1028.87
    3 -3 7 76666.2
    3 3 7 77537.5
    3 -3 8 50042.1
    3 3 8 47274.2
    3 -3 9 49049.9
    3 3 9 50367.4
    3 3 10 24447.3
    3 3 11 3183.32
    3 3 12 18828.8
    3 5 -14 156.899
    3 -5 -13 3185.29
    3 5 -13 4866.47
    3 5 -13 3203.28
    3 5 -12 18093.4
    3 5 -12 16218.4
    3 -5 -12 13698
    3 5 -11 4783.42
    3 -5 -11 4184.81
    3 -5 -10 87245.8
    3 5 -10 84311.9
    3 -5 -9 18607.8
    3 5 -9 21506.1
    3 5 -8 137560
    3 5 -8 124493
    3 -5 -8 132745
    3 5 -7 5441.25
    3 5 -7 5883.18
    3 5 -6 108272
    3 5 -6 105073
    3 5 -6 109830
    3 5 -5 47745
    3 5 -4 398250
    3 -5 -3 15328.5
    3 5 -3 15366.4
    3 5 -2 271814
    3 5 -2 274624
    3 5 -2 278356
    3 -5 -1 9192.33
    3 5 -1 7348.54
    3 5 -1 7933.56
    3 5 0 44903.8
    3 -5 0 42788.5
    3 5 0 43539.8
    3 5 1 17035.6
    3 -5 2 26353.6
    3 5 2 27678.7
    3 -5 3 116527
    3 5 3 114839
    3 5 4 2448.83
    3 5 5 40419.4
    3 5 6 11960.9
    3 5 7 8891.05
    3 5 8 20219.4
    3 5 9 4414.46
    3 5 10 89530.4
    3 5 11 7915.9
    3 5 12 41140.8
    3 7 -13 37204.3
    3 7 -13 34198.5
    3 7 -12 881.844
    3 7 -12 -96.7042
    3 -7 -12 -524.479
    3 7 -11 51827.8
    3 7 -11 50746.9
    3 -7 -11 47382.5
    3 7 -10 5151.89
    3 7 -10 4093.33
    3 -7 -10 4214.29
    3 7 -9 58668.3
    3 7 -8 12257
    3 7 -7 4600.1
    3 7 -6 6798.99
    3 7 -5 15650.3
    3 7 -4 16506.4
    3 7 -3 102718
    3 7 -3 96955.7
    3 7 -2 2811.68
    3 7 -2 2872.56
    3 7 -2 2867.72
    3 -7 -1 67648.3
    3 7 -1 66815.7
    3 7 -1 64661.6
    3 7 0 213.559
    3 -7 0 241.386
    3 7 0 191.615
    3 -7 1 151897
    3 7 1 141197
    3 7 2 4279.87
    3 -7 2 4407.25
    3 -7 3 318934
    3 7 3 316776
    3 -7 4 10055.8
    3 7 4 8848.02
    3 7 5 169346
    3 7 6 1564.49
    3 7 7 28621.5
    3 7 8 71.208
    3 7 9 42735
    3 7 10 7296.71
    3 7 11 7827.07
    3 7 12 4349.28
    3 7 13 325.958
    3 -9 -12 24052.2
    3 9 -12 27309.7
    3 9 -11 2968.63
    3 -9 -11 1595.04
    3 9 -10 71417.7
    3 9 -9 2891.48
    3 9 -8 119051
    3 9 -7 3705.63
    3 9 -6 151063
    3 9 -5 6014.3
    3 9 -4 202464
    3 9 -3 5889.3
    3 9 -3 7107.67
    3 9 -3 6087.38
    3 9 -2 140208
    3 9 -2 137802
    3 9 -2 138527
    3 9 -1 16899
    3 9 -1 16278.7
    3 9 0 36926.4
    3 -9 0 37651.8
    3 9 0 34718.4
    3 -9 1 151.344
    3 9 1 247.677
    3 9 2 20790.3
    3 -9 3 193.118
    3 9 3 393.34
    3 -9 4 120.683
    3 9 4 110.264
    3 9 5 526.285
    3 9 6 20232.8
    3 9 7 64.5578
    3 9 8 47245
    3 9 9 5699.75
    3 9 10 53937.1
    3 9 11 -316.913
    3 9 12 42651.6
    3 11 -12 259.918
    3 11 -11 27398.1
    3 11 -10 79.2912
    3 11 -9 9505.49
    3 11 -8 -201.127
    3 11 -7 -476.211
    3 11 -6 3224.37
    3 11 -5 12581.2
    3 11 -4 331.103
    3 11 -4 163.778
    3 11 -4 24.574
    3 11 -4 165.936
    3 11 -3 17178.5
    3 11 -3 16262.8
    3 11 -3 15998.3
    3 11 -2 4055.07
    3 11 -2 4692.11
    3 11 -2 4212.75
    3 11 -1 193274
    3 11 -1 180974
    3 11 0 1703.21
    3 -11 1 243808
    3 11 1 222158
    3 -11 2 4966.24
    3 11 2 5925.07
    3 11 3 92599.2
    3 11 4 210.584
    3 11 5 110379
    3 11 6 509.352
    3 11 7 138707
    3 11 8 6094.51
    3 11 9 25273
    3 11 10 250.426
    3 11 11 3695
    3 13 -11 5294.69
    3 13 -10 29019.4
    3 13 -9 -388.927
    3 13 -8 83377
    3 13 -7 32.4451
    3 13 -6 219050
    3 13 -5 9452.93
    3 13 -5 7443.44
    3 13 -4 65077.3
    3 13 -4 71897.9
    3 13 -4 64449.1
    3 13 -3 1199.41
    3 13 -3 725.903
    3 13 -3 158.498
    3 13 -2 79180.9
    3 13 -2 78335.8
    3 13 -1 3625.27
    3 13 -1 4237.42
    3 13 0 53245.7
    3 13 0 52073.8
    3 13 1 4723.96
    3 -13 2 12119.3
    3 13 2 12082.1
    3 13 3 1691.25
    3 13 4 165.023
    3 13 5 232.237
    3 13 6 17809.3
    3 13 7 1468.94
    3 13 8 49182.9
    3 13 9 180.127
    3 13 10 18094.5
    3 15 -10 1664.48
    3 15 -9 24153.8
    3 15 -8 10342.1
    3 15 -7 4559.74
    3 15 -6 13224
    3 15 -5 8585.85
    3 15 -5 6405.91
    3 15 -4 30636.9
    3 15 -4 32684
    3 15 -3 14306.9
    3 15 -3 14356
    3 15 -3 15372
    3 15 -2 377.149
    3 15 -2 380.343
    3 15 -1 62857.1
    3 15 -1 65110.4
    3 15 0 5374.18
    3 15 0 5786.87
    3 15 1 89714.2
    3 15 2 25253.9
    3 15 3 132210
    3 15 4 6201.25
    3 15 5 66060.8
    3 15 6 16416.5
    3 15 7 45590
    3 15 8 -207.908
    3 15 9 20578.3
    3 17 -9 3944.69
    3 17 -8 41820.8
    3 17 -7 247.524
    3 17 -6 42649.3
    3 17 -5 868.54
    3 17 -5 1736.71
    3 17 -4 88542.4
    3 17 -4 98670
    3 17 -3 6264.25
    3 17 -2 74026
    3 17 -2 74848.5
    3 17 -1 10079.9
    3 17 -1 10602.2
    3 17 0 6189.82
    3 17 0 5320.12
    3 17 1 24711.4
    3 17 2 2256.43
    3 17 3 26799.8
    3 17 4 2497.76
    3 17 5 26409.1
    3 17 6 5785.15
    3 17 7 8019.05
    3 17 8 16954.3
    3 19 -8 20972.3
    3 19 -7 826.302
    3 19 -6 13195.5
    3 19 -5 1696.28
    3 19 -5 306.436
    3 19 -4 31184.7
    3 19 -3 18599.7
    3 19 -2 34086.1
    3 19 -1 29058.6
    3 19 -1 33785.7
    3 19 0 9878.4
    3 19 0 10268.3
    3 19 1 27821.7
    3 19 1 30936.1
    3 19 2 -359.465
    3 19 3 76408.8
    3 19 4 769.337
    3 19 5 38429.9
    3 19 6 910.185
    3 21 -6 24080.1
    3 21 -5 4299.95
    3 21 -4 18160.1
    3 21 -3 6241.39
    3 21 -2 6674.57
    3 21 -1 5721.79
    3 21 0 3420.68
    3 21 0 4105.42
    3 21 1 34152
    3 21 1 37670.5
    3 21 2 6058.19
    3 21 2 6034.76
    3 21 3 30652
    3 21 4 -1112.57
    3 21 5 31071
    3 23 -5 -102.057
    3 23 -4 15164.8
    3 23 -3 293.104
    3 23 -2 12725.6
    3 23 -1 12982.6
    3 23 0 14533.2
    3 23 1 19527.8
    3 23 2 340.052
    3 23 3 3569.81
    4 0 -13 -61.4793
    4 0 -12 -393.413
    4 0 -12 -541.001
    4 0 -11 134.434
    4 0 -11 65.8474
    4 0 -10 1394.37
    4 0 -10 1299.94
    4 0 -9 -226.775
    4 0 -8 69814.5
    4 0 -8 66946.7
    4 0 -7 -99.3794
    4 0 -7 -146.063
    4 0 -6 210892
    4 0 -6 210887
    4 0 -5 -28.3703
    4 0 -5 78.3783
    4 0 -5 -53.09
    4 0 -4 141192
    4 0 -4 136916
    4 0 -4 132119
    4 0 -3 -202.12
    4 0 -3 78.7472
    4 0 -2 145199
    4 0 -2 142240
    4 0 1 90.4036
    4 0 2 34954.6
    4 0 2 37632.7
    4 0 3 71.3961
    4 0 3 57.5453
    4 0 4 11124.6
    4 0 4 11305.9
    4 0 5 40.5564
    4 0 6 34439.3
    4 0 7 185.79
    4 0 8 425.797
    4 0 9 337.406
    4 0 10 11962.4
    4 0 11 41.4572
    4 2 -13 87843.5
    4 -2 -13 84545.1
    4 2 -13 89598.9
    4 2 -12 1862.62
    4 -2 -12 2596.03
    4 2 -12 2032.15
    4 -2 -11 92216.8
    4 2 -11 90743.4
    4 -2 -11 83635.6
    4 2 -11 90907.1
    4 -2 -10 264.001
    4 2 -10 -217.941
    4 2 -10 -315.625
    4 2 -9 136220
    4 -2 -9 126624
    4 2 -9 137190
    4 2 -8 14759.4
    4 -2 -8 16185.4
    4 2 -8 17407.5
    4 2 -7 112912
    4 -2 -7 115931
    4 2 -7 114121
    4 -2 -7 117506
    4 2 -7 116495
    4 -2 -6 514.259
    4 2 -6 1061.69
    4 2 -6 769.545
    4 2 -6 855.43
    4 -2 -6 572.121
    4 2 -5 81720.7
    4 -2 -5 87432.9
    4 2 -5 84854.4
    4 2 -5 80705.4
    4 -2 -5 85953.1
    4 2 -4 3418.6
    4 -2 -4 3600.39
    4 2 -4 2821.96
    4 2 -4 2752.04
    4 -2 -4 2769.99
    4 2 -3 1293.11
    4 -2 -3 1144.41
    4 2 -3 1088.18
    4 -2 -3 1118.87
    4 -2 -2 14245.4
    4 -2 -2 12036.1
    4 -2 -1 81.2804
    4 -2 -1 92.4637
    4 2 0 1019.67
    4 2 0 931.177
    4 2 1 60037.1
    4 2 1 60357.2
    4 2 1 57407.7
    4 2 2 70293.6
    4 2 2 70715
    4 2 3 70867.9
    4 2 3 69314.7
    4 -2 4 844.671
    4 2 4 691.594
    4 -2 5 134956
    4 2 5 125603
    4 -2 6 4843.2
    4 2 6 4638.69
    4 -2 7 198450
    4 2 7 198337
    4 -2 8 10180.9
    4 2 8 11227.1
    4 -2 9 82353.8
    4 2 9 82484.2
    4 -2 10 177.306
    4 2 10 -110.244
    4 2 11 41330.6
    4 4 -14 10265.6
    4 -4 -13 3946.68
    4 4 -13 5024.13
    4 4 -13 6462.55
    4 -4 -12 654.233
    4 4 -12 -0.43189
    4 4 -12 181.182
    4 4 -11 19990.2
    4 -4 -11 18724
    4 4 -11 19766.9
    4 4 -10 10481.8
    4 -4 -10 7939.86
    4 4 -10 10104.5
    4 -4 -10 9518.63
    4 -4 -9 661.253
    4 4 -9 814.345
    4 -4 -9 345.763
    4 4 -8 36278.8
    4 -4 -8 40590.1
    4 -4 -8 41091
    4 4 -8 41823.9
    4 4 -8 42494.2
    4 4 -7 2558.26
    4 4 -7 2976.74
    4 4 -7 2115.56
    4 -4 -7 1731.94
    4 -4 -7 2260.45
    4 4 -6 57206.7
    4 4 -6 54133.9
    4 -4 -6 59386.9
    4 4 -6 59423.7
    4 -4 -6 57643.8
    4 4 -5 21214
    4 -4 -5 18183.1
    4 -4 -5 18415.3
    4 4 -5 20139
    4 4 -4 325257
    4 -4 -3 4122.32
    4 4 -3 3731.26
    4 -4 -2 238582
    4 -4 -1 50488
    4 4 -1 52243.2
    4 4 -1 51406.2
    4 4 -1 48779.6
    4 4 0 120353
    4 4 0 121250
    4 4 1 10083.5
    4 4 1 10364.7
    4 4 2 192530
    4 4 2 185991
    4 4 3 6875.72
    4 4 4 102450
    4 4 5 44085.6
    4 4 6 13477.9
    4 4 7 12910.6
    4 4 8 622.406
    4 4 9 7927.99
    4 4 10 10772.7
    4 4 11 7363.45
    4 4 12 25448.1
    4 6 -14 1626.81
    4 6 -13 31174.1
    4 -6 -13 27359.6
    4 6 -13 26395.8
    4 6 -12 1405.09
    4 6 -12 571.681
    4 -6 -12 1006.89
    4 6 -11 110930
    4 -6 -11 102280
    4 6 -11 109734
    4 6 -10 -179.611
    4 6 -10 877.137
    4 -6 -10 -0.88102
    4 6 -9 115896
    4 -6 -9 107462
    4 -6 -9 112117
    4 6 -9 109976
    4 -6 -8 1443.48
    4 6 -8 2514.95
    4 6 -8 3446.72
    4 -6 -8 1869
    4 6 -7 37912
    4 -6 -7 33789.2
    4 6 -6 10786.8
    4 6 -5 49367.1
    4 6 -4 24510.5
    4 6 -3 1066.41
    4 -6 -2 48532.2
    4 6 -2 47572.8
    4 6 -2 46618.2
    4 -6 -1 1651.77
    4 6 -1 1708.81
    4 6 -1 1563.86
    4 6 0 10506.5
    4 -6 0 11424.1
    4 6 0 10686
    4 6 1 4054.04
    4 6 1 3745
    4 -6 2 40156.6
    4 6 2 44221.5
    4 6 3 139155
    4 6 4 18477.4
    4 6 5 126765
    4 6 6 3578.66
    4 6 7 62981.5
    4 6 8 181.441
    4 6 9 94494.8
    4 6 10 1639.18
    4 6 11 87807.9
    4 6 12 2524.23
    4 6 13 5122.92
    4 8 -13 13306.4
    4 8 -12 835.913
    4 -8 -12 1209.74
    4 -8 -11 21177.2
    4 8 -11 24589.6
    4 8 -10 3336.86
    4 -8 -10 4680.75
    4 8 -9 48743.5
    4 8 -8 47995.6
    4 8 -7 34038.4
    4 8 -6 51160.2
    4 8 -5 4497.38
    4 8 -4 138568
    4 8 -3 24569
    4 8 -3 25579.2
    4 8 -3 27129.7
    4 8 -2 156465
    4 8 -2 152818
    4 8 -1 5124.11
    4 8 -1 5024.56
    4 8 0 80153.4
    4 -8 0 85266.2
    4 8 0 77314.3
    4 8 1 80332.1
    4 -8 1 80442.8
    4 8 1 77553.4
    4 8 2 163278
    4 -8 2 155400
    4 -8 3 60071.4
    4 8 3 59881.8
    4 -8 4 43164.6
    4 8 4 39817.4
    4 8 5 16337.7
    4 8 6 6582.43
    4 8 7 35194.9
    4 8 8 1327.67
    4 8 9 33778.2
    4 8 10 4049.69
    4 8 11 19046.9
    4 8 12 21524.8
    4 10 -12 -690.683
    4 -10 -12 -397.304
    4 -10 -11 40742.1
    4 10 -11 42131.6
    4 10 -10 -387.351
    4 10 -9 32661.1
    4 10 -8 6614.21
    4 10 -7 31578.2
    4 10 -6 77177.8
    4 10 -5 27180.6
    4 10 -4 71013.2
    4 10 -3 316.857
    4 10 -3 113.091
    4 10 -3 351.099
    4 10 -2 69821.2
    4 10 -2 71616.7
    4 10 -1 19667.6
    4 10 -1 18509.2
    4 10 0 161832
    4 10 0 153440
    4 -10 1 22126.6
    4 10 1 20583.8
    4 10 2 25449.3
    4 10 3 22655.9
    4 -10 3 24101.1
    4 -10 4 25345.9
    4 10 4 28041.9
    4 10 5 57249.9
    4 10 6 10884.6
    4 10 7 100928
    4 10 8 4734.77
    4 10 9 28549.9
    4 10 10 3868.72
    4 10 11 14777.1
    4 -12 -11 36722
    4 12 -11 42252.7
    4 12 -10 1077.83
    4 12 -9 35787.6
    4 12 -8 16005
    4 12 -7 47314.5
    4 12 -6 52900.8
    4 12 -5 46548.1
    4 12 -4 36294.5
    4 12 -4 33529.4
    4 12 -4 35488.9
    4 12 -3 1199.77
    4 12 -3 1609.99
    4 12 -2 41534.9
    4 12 -2 43521.2
    4 12 -1 5524.55
    4 12 -1 5633.86
    4 12 0 126821
    4 12 0 127272
    4 12 1 23823.6
    4 12 1 25088.1
    4 12 2 31079.7
    4 12 3 23894.2
    4 -12 3 22813.2
    4 12 4 5347.54
    4 12 5 63267.6
    4 12 6 12178.1
    4 12 7 81708.4
    4 12 8 -140.02
    4 12 9 40330.1
    4 12 10 271.762
    4 14 -10 29.9321
    4 14 -9 22612.8
    4 14 -8 27779.2
    4 14 -7 9419.78
    4 14 -6 57369.9
    4 14 -5 1951.53
    4 14 -4 66672.6
    4 14 -4 66185.8
    4 14 -4 69734.1
    4 14 -3 848.563
    4 14 -3 1022.42
    4 14 -2 61030.7
    4 14 -2 61609.4
    4 14 -1 2241.98
    4 14 -1 1301.89
    4 14 0 114797
    4 14 0 117704
    4 14 1 20449.3
    4 14 1 22258.7
    4 14 2 70753.1
    4 14 3 17309.1
    4 14 4 16589.1
    4 14 5 5511.56
    4 14 6 212.412
    4 14 7 23309.4
    4 14 8 -422.835
    4 14 9 16438.3
    4 16 -9 53965.4
    4 16 -8 -308.593
    4 16 -7 30386.3
    4 16 -6 7243.68
    4 16 -5 34382.8
    4 16 -5 39102.8
    4 16 -4 28370.5
    4 16 -3 6159.35
    4 16 -3 7193.46
    4 16 -2 5062.17
    4 16 -2 5633.92
    4 16 -1 1600.27
    4 16 -1 1187.83
    4 16 0 7557.86
    4 16 0 9552.62
    4 16 1 6407.09
    4 16 1 8303.18
    4 16 2 5641.14
    4 16 3 40424.3
    4 16 4 19313.7
    4 16 5 67736.6
    4 16 6 3700.91
    4 16 7 41717.2
    4 16 8 1876.97
    4 18 -8 19090.2
    4 18 -7 814.781
    4 18 -6 30864.5
    4 18 -5 515.72
    4 18 -4 93936.5
    4 18 -3 53.3619
    4 18 -2 109291
    4 18 -2 119539
    4 18 -1 -171.667
    4 18 -1 -11.0447
    4 18 0 36111.8
    4 18 0 43466.5
    4 18 1 239.694
    4 18 1 -157.764
    4 18 2 67545.8
    4 18 2 74308
    4 18 3 278.026
    4 18 4 44983.2
    4 18 5 587.424
    4 18 6 2510.03
    4 18 7 301.213
    4 20 -7 28028.7
    4 20 -5 12448.8
    4 20 -4 274.816
    4 20 -3 5451.57
    4 20 -2 -113.881
    4 20 -1 351.476
    4 20 -1 1116.75
    4 20 0 4.80107
    4 20 0 -422.956
    4 20 1 15847.4
    4 20 1 19662.4
    4 20 2 3011.43
    4 20 2 3166.99
    4 20 3 37901.4
    4 20 3 42322.2
    4 20 4 -2.0702
    4 20 5 40314
    4 22 -5 -42.0954
    4 22 -4 28762.7
    4 22 -3 135.081
    4 22 -2 44028.1
    4 22 -1 2111.87
    4 22 0 66664
    4 22 1 593.102
    4 22 1 939.509
    4 22 2 32327
    4 22 2 36579.6
    4 22 3 1262.05
    4 22 4 8019.88
    4 24 2 60.1436
    5 -1 -13 21360.2
    5 1 -13 21190.1
    5 1 -13 21953.3
    5 -1 -12 43322.6
    5 1 -12 44933.7
    5 -1 -12 46802.3
    5 1 -12 46060.4
    5 1 -11 27790.3
    5 -1 -11 25530.6
    5 -1 -11 25592.6
    5 1 -11 23667.2
    5 -1 -10 9722.17
    5 1 -10 8890.87
    5 -1 -10 10179.4
    5 1 -10 10146.3
    5 -1 -9 40311
    5 1 -9 39506.1
    5 -1 -9 40585.2
    5 1 -9 41434.6
    5 -1 -8 224.657
    5 1 -8 -201.178
    5 1 -8 -35.7311
    5 -1 -8 -147.768
    5 -1 -7 145772
    5 1 -7 148823
    5 1 -7 148727
    5 -1 -7 152497
    5 1 -6 9418.49
    5 -1 -6 9483.25
    5 -1 -6 9607.96
    5 1 -6 10017.5
    5 1 -5 75836.7
    5 1 -5 75799.3
    5 -1 -5 76631.9
    5 -1 -5 76210.4
    5 1 -5 74695.4
    5 -1 -4 10005
    5 1 -4 9190.51
    5 -1 -4 8964.67
    5 1 -4 10105
    5 1 -3 29420.6
    5 -1 -3 31973
    5 -1 -3 30038.9
    5 -1 -2 46249
    5 -1 -2 44534.2
    5 1 1 52382.2
    5 1 1 50255.3
    5 1 2 141346
    5 1 2 141517
    5 1 2 144081
    5 1 3 466.749
    5 -1 3 478.289
    5 1 3 410.064
    5 1 4 81416.8
    5 -1 4 80653.4
    5 1 4 81705.8
    5 1 5 4818.54
    5 -1 5 4205.62
    5 1 5 4702.85
    5 1 6 88366.1
    5 -1 6 93909.1
    5 1 6 92072
    5 -1 7 24388.1
    5 1 7 25569.6
    5 -1 8 49681.8
    5 1 8 49271.5
    5 -1 9 42179
    5 1 9 39652.1
    5 -1 10 2508.31
    5 1 10 2587.24
    5 1 11 19498.3
    5 -3 -13 9689.34
    5 3 -13 12233.2
    5 3 -13 13875.7
    5 -3 -12 3862.22
    5 3 -12 3375.28
    5 3 -12 2959.68
    5 -3 -11 31687.3
    5 3 -11 36211.5
    5 -3 -11 33893.3
    5 3 -11 33305
    5 -3 -10 234.08
    5 3 -10 204.337
    5 3 -10 89.5126
    5 -3 -10 130.151
    5 -3 -9 58351.5
    5 3 -9 60702.5
    5 -3 -9 62226.2
    5 3 -9 61873.1
    5 -3 -8 11040.2
    5 3 -8 11884.4
    5 -3 -8 11418.9
    5 3 -8 11136
    5 -3 -7 123160
    5 3 -7 110305
    5 -3 -7 120550
    5 3 -7 118349
    5 3 -7 113528
    5 3 -6 13801.5
    5 3 -6 13512.6
    5 3 -6 11744
    5 -3 -6 12820.2
    5 -3 -6 11736.4
    5 3 -5 143201
    5 3 -5 137853
    5 3 -5 148349
    5 -3 -5 144162
    5 -3 -4 46629
    5 3 -4 46592.9
    5 -3 -3 93959.1
    5 -3 -3 91299.2
    5 -3 -2 2362.03
    5 -3 -2 2635.74
    5 -3 -1 16928.7
    5 -3 -1 16209.5
    5 3 0 108713
    5 3 0 102833
    5 3 0 103502
    5 3 1 3707.94
    5 3 1 3392.28
    5 3 1 3276.82
    5 3 2 74300.2
    5 3 2 71239.3
    5 3 3 262.122
    5 3 3 305.164
    5 3 4 49934.6
    5 3 4 49619.5
    5 3 5 66192.6
    5 3 6 49812.6
    5 -3 7 65789.7
    5 3 7 61873.5
    5 -3 8 9286.79
    5 3 8 10195.8
    5 -3 9 48360.6
    5 3 9 47358.7
    5 3 10 1552.26
    5 3 11 57071.1
    5 3 12 251.773
    5 5 -14 28400.8
    5 -5 -13 838.319
    5 5 -13 548.867
    5 5 -13 1423.68
    5 5 -12 35289.7
    5 -5 -12 29276.3
    5 5 -12 35629.3
    5 5 -11 10877.8
    5 5 -11 10822.8
    5 -5 -11 10894.9
    5 5 -10 23304.1
    5 -5 -10 22849.1
    5 5 -10 23805.3
    5 5 -9 17236.9
    5 -5 -9 18949.1
    5 5 -9 18203.8
    5 -5 -9 17835.6
    5 -5 -8 1258.06
    5 5 -8 867.951
    5 5 -8 958.322
    5 5 -8 1094.41
    5 -5 -8 1082.19
    5 5 -7 22347.4
    5 -5 -7 23515.2
    5 5 -7 23548.6
    5 5 -6 105.25
    5 -5 -6 -163.424
    5 5 -5 11438.7
    5 -5 -5 10732.4
    5 5 -4 30390.1
    5 -5 -1 34670.7
    5 5 -1 36632.4
    5 5 -1 34277.6
    5 5 -1 33818.4
    5 5 0 111396
    5 5 0 114129
    5 5 1 522.398
    5 5 1 518.514
    5 5 2 189919
    5 5 2 183288
    5 5 3 37.7685
    5 5 3 84.1339
    5 5 4 284385
    5 5 5 933.112
    5 5 6 57465.1
    5 5 7 9089.36
    5 5 8 33890
    5 5 9 19565.7
    5 5 10 17429.1
    5 5 11 10110.3
    5 5 12 -68.681
    5 7 -13 6903.48
    5 7 -12 6720.63
    5 -7 -12 6236.36
    5 -7 -11 61618
    5 7 -11 63285.5
    5 7 -10 1486.42
    5 -7 -10 1536.16
    5 -7 -9 134157
    5 7 -9 138574
    5 7 -8 3371.47
    5 -7 -8 2151.97
    5 7 -7 96357
    5 7 -6 1081.49
    5 7 -5 112149
    5 7 -4 1023.84
    5 7 -2 39052.6
    5 7 -2 38559.1
    5 7 -2 34773.2
    5 7 -1 72984.6
    5 7 -1 71967.1
    5 7 0 10199.3
    5 -7 0 9857.13
    5 7 0 10533.8
    5 7 1 3674.11
    5 7 1 3146.66
    5 7 2 4612.55
    5 -7 2 3176.56
    5 7 2 4384.71
    5 7 3 40.517
    5 7 4 18906.1
    5 7 5 27464.3
    5 7 6 2269.65
    5 7 7 37943.1
    5 7 8 5669.28
    5 7 9 80143.3
    5 7 10 1754.79
    5 7 11 78089.5
    5 7 12 810.528
    5 9 -13 382.188
    5 -9 -12 36101.8
    5 9 -12 40142
    5 9 -11 891.789
    5 -9 -11 485.157
    5 -9 -10 21308.2
    5 9 -10 22699.9
    5 -9 -9 1455.02
    5 9 -9 1855.53
    5 9 -8 7460.32
    5 9 -7 1776.39
    5 9 -6 5215.13
    5 9 -5 20556.9
    5 9 -4 36446.2
    5 9 -3 4735.05
    5 9 -3 4927.84
    5 9 -2 88491.9
    5 9 -2 89226.3
    5 9 -1 6815
    5 9 -1 6460.46
    5 9 0 165045
    5 9 0 161211
    5 9 1 9676.02
    5 9 1 9961.05
    5 9 2 205385
    5 9 2 199131
    5 -9 3 15079.4
    5 9 3 16516.7
    5 9 4 174027
    5 9 5 15429.9
    5 9 6 95220.4
    5 9 7 227.501
    5 9 8 47117.1
    5 9 9 3478.87
    5 9 10 9776.14
    5 9 11 568.189
    5 11 -12 94.5751
    5 -11 -12 504.297
    5 11 -11 37351.8
    5 -11 -11 27762.9
    5 11 -10 23.1406
    5 -11 -10 37.9114
    5 11 -9 44606.1
    5 11 -8 4480.72
    5 11 -7 190672
    5 11 -6 100.413
    5 11 -5 118349
    5 11 -3 40225.1
    5 11 -3 41053.7
    5 11 -2 244.664
    5 11 -2 274.88
    5 11 -1 69275.5
    5 11 -1 67915.6
    5 11 0 657.512
    5 11 0 619.733
    5 11 1 8861.02
    5 11 1 8125.43
    5 11 2 682.918
    5 -11 2 985.615
    5 11 2 319.016
    5 -11 3 2097.59
    5 11 3 2179.57
    5 -11 4 139.613
    5 11 4 73.5792
    5 11 5 17245.1
    5 11 6 805.957
    5 11 7 61783.5
    5 11 8 1233.82
    5 11 9 64312.3
    5 11 10 -361.219
    5 13 -11 714.019
    5 -13 -11 -40.6234
    5 13 -10 7421.55
    5 13 -9 5554.83
    5 13 -8 2797.29
    5 13 -7 3963.82
    5 13 -6 16599.9
    5 13 -5 21421.2
    5 13 -4 27578.1
    5 13 -4 25808
    5 13 -3 12731.3
    5 13 -3 13831.4
    5 13 -2 33752.9
    5 13 -2 34684.1
    5 13 -1 284.971
    5 13 -1 84.9981
    5 13 0 199632
    5 13 0 195174
    5 13 1 1929.89
    5 13 1 1395.98
    5 13 2 120255
    5 13 2 128463
    5 13 3 490.39
    5 13 4 66738.2
    5 13 5 4058.28
    5 13 6 99743.2
    5 13 7 269.387
    5 13 8 30360.5
    5 13 9 68.2161
    5 15 -10 8413.11
    5 15 -9 58826.3
    5 15 -8 5454.33
    5 15 -7 74222.5
    5 15 -6 605.917
    5 15 -4 162.299
    5 15 -3 88958.2
    5 15 -3 89465.8
    5 15 -2 39303.1
    5 15 -2 41536.1
    5 15 -1 45131.4
    5 15 -1 46884.8
    5 15 0 9414.95
    5 15 0 10942
    5 15 1 5618.99
    5 15 1 5482.86
    5 15 2 9734.78
    5 15 2 11678.3
    5 15 3 -326.964
    5 15 4 12069.9
    5 15 5 5747.57
    5 15 6 254.364
    5 15 7 20875.3
    5 15 8 3656.8
    5 17 -9 16085.9
    5 17 -8 1521.37
    5 17 -7 11775.8
    5 17 -6 881.475
    5 17 -4 21757.2
    5 17 -3 15972.3
    5 17 -2 57284.7
    5 17 -2 62226.7
    5 17 -1 2311.98
    5 17 -1 2627.83
    5 17 0 32416.9
    5 17 0 33524
    5 17 1 438.259
    5 17 1 -17.8242
    5 17 2 60494.4
    5 17 2 64633.3
    5 17 3 1151.6
    5 17 3 526.937
    5 17 4 105339
    5 17 5 6830.28
    5 17 6 20195.3
    5 17 7 5549
    5 19 -5 31961.6
    5 19 -4 9701.47
    5 19 -3 44939.9
    5 19 -2 10520.6
    5 19 -1 11698.5
    5 19 -1 12435
    5 19 0 15488.7
    5 19 0 15571.1
    5 19 1 2773.27
    5 19 1 3620.72
    5 19 2 32751.5
    5 19 2 33015.4
    5 19 3 740.758
    5 19 3 -56.9738
    5 19 4 24451.7
    5 19 4 29955.1
    5 19 5 5207.46
    5 19 5 6419.85
    5 19 6 16563
    5 21 -5 15691.3
    5 21 -4 1398.44
    5 21 -3 13649.2
    5 21 -2 15589.5
    5 21 -1 22781.3
    5 21 0 25871.2
    5 21 0 29189
    5 21 1 -17.2494
    5 21 1 904.506
    5 21 2 21695.1
    5 21 2 25172.3
    5 21 3 1272.19
    5 21 3 810.626
    5 21 4 19422
    5 23 -5 11521.1
    5 23 -4 6404.63
    5 23 -3 3737.67
    5 23 -2 10839.8
    5 23 2 32873
    5 23 3 -234.99
    6 0 -13 -734.909
    6 0 -12 115993
    6 0 -12 111266
    6 0 -11 -672.845
    6 0 -11 -217.401
    6 0 -10 24204.7
    6 0 -10 22243
    6 0 -9 -75.6285
    6 0 -9 105.113
    6 0 -8 79721.1
    6 0 -8 80935.3
    6 0 -7 30.3339
    6 0 -7 -35.0885
    6 0 -6 84101.7
    6 0 -6 81765.6
    6 0 -5 -48.3855
    6 0 -4 9782.87
    6 0 -4 9210.58
    6 0 -3 380.273
    6 0 3 2.83366
    6 0 4 63786.8
    6 0 5 56.328
    6 0 6 215377
    6 0 6 253688
    6 0 7 -151.85
    6 0 8 161935
    6 0 9 -66.5059
    6 0 10 29871.8
    6 -2 -13 -984.705
    6 2 -13 -219.117
    6 2 -13 -327.605
    6 -2 -12 2487.85
    6 2 -12 3577.34
    6 2 -12 4248.88
    6 -2 -11 2995.52
    6 -2 -11 1488.59
    6 2 -11 4289.36
    6 2 -11 3348.11
    6 -2 -10 10801.2
    6 -2 -10 7897.81
    6 2 -10 8005
    6 2 -10 9997.17
    6 2 -9 15992.6
    6 -2 -9 16482.7
    6 -2 -9 16766.9
    6 2 -9 15010.7
    6 -2 -8 5315.23
    6 2 -8 5569.78
    6 2 -8 5041.1
    6 -2 -8 5660.04
    6 2 -7 149935
    6 -2 -7 145702
    6 -2 -7 146111
    6 2 -7 143457
    6 -2 -6 2708.44
    6 2 -6 2564.63
    6 2 -6 2217.13
    6 2 -5 212425
    6 2 -5 200304
    6 -2 -5 219562
    6 -2 -4 37136.5
    6 -2 -3 233239
    6 -2 -2 20972.6
    6 2 0 26106.2
    6 2 1 456080
    6 2 1 458613
    6 2 2 13277.2
    6 2 2 13512.1
    6 2 3 73044.4
    6 2 3 73061.6
    6 2 4 6247.98
    6 2 4 5494.6
    6 2 5 14801.8
    6 2 5 13082.8
    6 2 6 5411.7
    6 -2 6 6001.93
    6 2 6 5288.33
    6 2 7 152.431
    6 -2 7 91.5081
    6 2 7 104.927
    6 -2 8 5467.97
    6 2 8 5185.66
    6 -2 9 8268.23
    6 2 9 8098.89
    6 -2 10 1628.66
    6 2 10 792.677
    6 2 11 17164.9
    6 4 -14 35929.5
    6 4 -13 520.279
    6 4 -13 -341.133
    6 4 -12 53218.2
    6 4 -12 49367.6
    6 -4 -12 49453.7
    6 -4 -11 2610.49
    6 4 -11 3581.88
    6 4 -11 2746.25
    6 4 -10 111703
    6 4 -10 105406
    6 -4 -10 114797
    6 -4 -10 105613
    6 4 -9 17740.4
    6 4 -9 17593.3
    6 -4 -9 16724.2
    6 -4 -9 16359.7
    6 4 -8 66136.1
    6 4 -8 73330.7
    6 -4 -8 69930.5
    6 4 -7 8611.29
    6 4 -7 8464.95
    6 -4 -7 7743.4
    6 -4 -6 22017.8
    6 4 -6 20439.2
    6 -4 -5 6027.9
    6 -4 -4 25272
    6 -4 -3 12675.4
    6 -4 -2 3589.76
    6 4 -1 17561.2
    6 -4 -1 15191.3
    6 4 0 20207.1
    6 4 0 19875.2
    6 4 0 19724.6
    6 4 1 7974.38
    6 4 1 8864.29
    6 4 1 8120.02
    6 4 2 124485
    6 4 2 127045
    6 4 3 23432.2
    6 4 3 23055.2
    6 4 4 197673
    6 4 4 195386
    6 4 5 2285.64
    6 4 5 2304.63
    6 4 6 122624
    6 4 6 126024
    6 4 7 285.89
    6 4 7 895.414
    6 4 8 84791.8
    6 4 8 94416.6
    6 4 9 -326.351
    6 4 10 68484.7
    6 4 11 7219.28
    6 4 12 19885.8
    6 6 -14 9245.92
    6 -6 -13 -98.7231
    6 6 -13 856.426
    6 6 -12 6613.35
    6 -6 -12 5777.73
    6 6 -11 3099.08
    6 -6 -11 3513.63
    6 6 -10 32054.8
    6 -6 -10 28736.5
    6 6 -9 63439.9
    6 -6 -9 61644.2
    6 6 -8 21657.2
    6 -6 -8 19010.4
    6 6 -7 31253.8
    6 -6 -7 29840.6
    6 6 -6 4455.28
    6 -6 -6 3820.39
    6 6 -5 69284.5
    6 -6 -5 73023.8
    6 -6 -4 -89.0335
    6 -6 -3 313768
    6 -6 -2 250.503
    6 6 -1 165302
    6 6 -1 158766
    6 6 -1 158833
    6 6 0 6629.65
    6 6 0 6799.7
    6 6 1 91365
    6 6 1 89734.8
    6 6 2 27628
    6 6 2 26585.5
    6 6 3 111915
    6 6 3 108709
    6 6 4 66454.8
    6 6 4 68085.1
    6 6 5 22275.6
    6 6 5 21362.9
    6 6 6 25317.3
    6 6 7 18.6847
    6 6 8 22725.9
    6 6 9 10197.5
    6 6 10 18746.7
    6 6 11 27148.1
    6 6 12 9198.36
    6 8 -13 184.598
    6 8 -12 35625.8
    6 -8 -12 29898.2
    6 8 -11 12501.3
    6 -8 -11 12270.7
    6 8 -10 72085.4
    6 -8 -10 81031.7
    6 8 -9 4255.34
    6 -8 -9 2916.67
    6 8 -8 29730.2
    6 -8 -8 26647.1
    6 8 -7 8197.29
    6 -8 -7 6430.19
    6 8 -6 23167.8
    6 8 -5 63724.5
    6 8 -2 6103.1
    6 8 -2 5905.7
    6 8 -2 5182.39
    6 8 -1 76983.4
    6 8 -1 74258.7
    6 8 0 26644.2
    6 8 0 26106.4
    6 8 1 22257.8
    6 8 1 20855
    6 8 2 42872.5
    6 8 2 39390.3
    6 8 3 7252.07
    6 8 3 6777.48
    6 8 4 119584
    6 8 4 120970
    6 8 5 17714
    6 8 6 88252.4
    6 8 7 -19.9843
    6 8 8 70663
    6 8 9 9389.69
    6 8 10 38746.2
    6 8 11 4016.43
    6 10 -12 28462.1
    6 -10 -12 26193.5
    6 10 -11 792.264
    6 -10 -11 100.767
    6 10 -10 19492.9
    6 -10 -10 15313.6
    6 10 -9 11324.8
    6 -10 -9 10424.3
    6 10 -8 58726.7
    6 10 -7 66239.5
    6 10 -6 21342.9
    6 10 -3 46433.1
    6 10 -3 44522.4
    6 10 -2 -71.8657
    6 10 -2 142.569
    6 10 -1 84173.7
    6 10 -1 83690.5
    6 10 0 10146.2
    6 10 0 10725.2
    6 10 1 126307
    6 10 1 122592
    6 10 2 80253.2
    6 10 2 80433.9
    6 10 3 25927.5
    6 10 3 27689.3
    6 10 4 37922.2
    6 10 4 39419.5
    6 10 5 -66.4329
    6 10 6 56879.2
    6 10 7 157.669
    6 10 8 35728.9
    6 10 9 1777.9
    6 10 10 14380.7
    6 12 -11 834.215
    6 -12 -11 465.297
    6 12 -10 12756.2
    6 -12 -10 10845.3
    6 12 -9 9300.22
    6 12 -8 27469.9
    6 12 -7 60855.5
    6 12 -6 36584.8
    6 12 -3 80573.2
    6 12 -3 76455.8
    6 12 -2 313.063
    6 12 -2 313.318
    6 12 -1 83882.3
    6 12 -1 88113.7
    6 12 0 9002.69
    6 12 0 8989.3
    6 12 1 112702
    6 12 1 113125
    6 12 2 26453.7
    6 12 2 29065.7
    6 12 3 18855.2
    6 12 3 19602
    6 12 4 17192.5
    6 12 4 18871.7
    6 12 5 2645.66
    6 12 6 47166.3
    6 12 7 -446.863
    6 12 8 35562.8
    6 12 9 2123.28
    6 -14 -11 3153.68
    6 14 -10 37045.9
    6 14 -9 1259.73
    6 14 -8 22861.7
    6 14 -7 9089.79
    6 14 -4 9077.32
    6 14 -3 39644.9
    6 14 -3 37798.8
    6 14 -2 8530.78
    6 14 -2 10064.4
    6 14 -1 27692.8
    6 14 -1 28138.1
    6 14 0 32968.8
    6 14 0 34053.5
    6 14 1 27775.4
    6 14 1 27819.1
    6 14 2 35575.8
    6 14 2 38458.8
    6 14 3 2095.5
    6 14 3 3393.39
    6 14 4 45552.2
    6 14 4 51437.5
    6 14 5 6442.17
    6 14 6 98108.2
    6 14 7 331.24
    6 14 8 56339.5
    6 16 -9 26095.7
    6 16 -8 12336.9
    6 16 -4 -230.234
    6 16 -3 121879
    6 16 -3 124409
    6 16 -2 1449.1
    6 16 -2 1969.51
    6 16 -1 89193.9
    6 16 -1 91580.1
    6 16 0 1345.39
    6 16 0 2359.49
    6 16 1 59101
    6 16 1 61264.2
    6 16 2 11463.1
    6 16 2 13484.8
    6 16 3 41471
    6 16 3 44502.5
    6 16 4 5536.58
    6 16 4 7682.39
    6 16 5 9129.92
    6 16 5 11563.6
    6 16 6 4836.6
    6 16 6 6733.61
    6 16 7 351.488
    6 16 9 735.407
    6 18 -4 1460.19
    6 18 -3 6136.32
    6 18 -2 7.8405
    6 18 -2 894.127
    6 18 -1 3132.62
    6 18 -1 3697.94
    6 18 0 4260.67
    6 18 0 4854.25
    6 18 1 1533
    6 18 1 2358.85
    6 18 2 27005.8
    6 18 2 30351.4
    6 18 3 562.136
    6 18 3 946.86
    6 18 4 72705
    6 18 4 83809.1
    6 18 5 1580.14
    6 18 5 1978.92
    6 18 6 29409.3
    6 18 6 35468.1
    6 18 7 -206.972
    6 20 -4 5013.5
    6 20 -3 72941.2
    6 20 -2 2657.43
    6 20 -1 60155.7
    6 20 -1 65493.1
    6 20 0 -140.342
    6 20 0 -385.547
    6 20 1 28598.7
    6 20 1 32515.1
    6 20 2 1317.91
    6 20 2 1865.9
    6 20 3 18944.3
    6 20 3 21220.6
    6 20 4 -369.722
    6 20 4 -23.7921
    6 20 5 5579.95
    6 22 -4 1488.17
    6 22 -3 264.946
    6 22 -2 563.634
    6 22 -1 377.924
    6 22 0 12139.1
    6 22 1 454.189
    6 22 2 22549.9
    6 22 3 -375.046
    7 -1 -13 14887.6
    7 1 -13 14541
    7 1 -12 35586.7
    7 -1 -12 33664.9
    7 1 -12 34079.2
    7 -1 -11 4868.34
    7 1 -11 4233.41
    7 1 -11 5090.18
    7 -1 -11 4372.1
    7 1 -10 34946.2
    7 -1 -10 34628.9
    7 -1 -10 34019.9
    7 1 -10 31480.5
    7 1 -9 34.5148
    7 -1 -9 199.195
    7 1 -9 -299.304
    7 -1 -9 294.914
    7 1 -8 58248.3
    7 -1 -8 59416.5
    7 1 -8 55842
    7 -1 -7 163.853
    7 1 -7 742.525
    7 -1 -6 192824
    7 1 -6 184948
    7 1 -5 39906
    7 -1 -5 42766.7
    7 -1 -4 71637.7
    7 -1 -3 42818.1
    7 1 2 593.452
    7 1 3 137569
    7 1 4 22189.7
    7 -1 5 77372.6
    7 1 5 72328.2
    7 1 6 72566.6
    7 -1 6 79414.9
    7 1 6 77812.3
    7 -1 7 45283.7
    7 1 7 44254.5
    7 -1 8 55290.5
    7 1 8 50832.2
    7 -1 9 1848.2
    7 1 9 1750.37
    7 -1 10 23355.4
    7 1 10 22315.1
    7 1 11 92.8599
    7 3 -13 21772.7
    7 3 -13 21836.2
    7 -3 -13 18089.9
    7 3 -12 17141
    7 3 -12 19988.6
    7 -3 -12 16340.9
    7 3 -11 26635
    7 3 -11 27606.7
    7 -3 -11 26545.5
    7 3 -10 28028
    7 3 -10 30015.9
    7 -3 -10 31814.1
    7 -3 -9 2285.26
    7 3 -9 1795.62
    7 3 -9 2916.84
    7 3 -8 14113.3
    7 3 -8 14472.6
    7 -3 -8 14417.3
    7 -3 -7 5435.48
    7 3 -7 6109.19
    7 3 -7 5362.15
    7 -3 -6 47424.5
    7 -3 -5 23300.5
    7 -3 -4 10172.9
    7 -3 -3 64791.5
    7 -3 -2 81384.5
    7 3 0 11431.2
    7 3 1 273992
    7 3 2 13812.1
    7 3 2 13852.9
    7 3 3 116594
    7 3 3 117330
    7 3 4 1496.84
    7 3 4 1118.15
    7 3 5 78262.9
    7 3 5 81863.1
    7 3 6 3682.56
    7 3 6 3629.12
    7 3 7 34733
    7 3 7 39906
    7 3 8 32409.7
    7 3 9 14154.4
    7 3 10 19975
    7 3 11 134.812
    7 5 -14 12572.3
    7 -5 -13 1521.09
    7 5 -13 3102.9
    7 5 -13 2935.35
    7 5 -12 19686.6
    7 5 -12 21581.1
    7 -5 -12 19262.4
    7 -5 -11 2060.22
    7 5 -11 2791.39
    7 5 -11 2016.5
    7 5 -10 104363
    7 5 -10 96503.5
    7 -5 -10 94970.6
    7 -5 -9 4716.01
    7 5 -9 4556.22
    7 5 -8 142494
    7 -5 -8 150475
    7 5 -7 2799.02
    7 -5 -7 2354.17
    7 -5 -6 94571.7
    7 -5 -5 25077.5
    7 -5 -4 200005
    7 -5 -3 10448.3
    7 -5 -2 105449
    7 5 -1 16081.7
    7 -5 -1 12823.6
    7 5 0 17817.1
    7 5 0 18199.9
    7 5 0 18160.1
    7 5 1 20332.6
    7 5 1 22383.4
    7 5 2 770.168
    7 5 2 1340.96
    7 5 3 47618.9
    7 5 3 47413.8
    7 5 4 33409.1
    7 5 4 33275.8
    7 5 5 29076.7
    7 5 5 27857
    7 5 6 31646.4
    7 5 6 33790.3
    7 5 7 2381.9
    7 5 7 2438.21
    7 5 8 28074.6
    7 5 9 1.14873
    7 5 10 88749.4
    7 5 11 385.893
    7 5 12 35157.1
    7 7 -13 16917.4
    7 -7 -12 -494.881
    7 7 -12 1000.76
    7 7 -11 9120.77
    7 -7 -11 12120.2
    7 7 -10 5847.27
    7 -7 -10 5308.71
    7 7 -9 2704.21
    7 -7 -9 1998.3
    7 7 -8 8906.22
    7 -7 -8 11102.4
    7 -7 -7 1319.54
    7 7 -7 2660.87
    7 -7 -6 6326.65
    7 -7 -5 44672.8
    7 -7 -4 17877.8
    7 -7 -3 175324
    7 -7 -2 5444.13
    7 7 -1 166915
    7 7 -1 157864
    7 7 -1 158032
    7 7 0 -41.7187
    7 7 0 -304.94
    7 7 0 248.775
    7 7 1 148734
    7 7 1 149329
    7 7 2 124.887
    7 7 2 192.844
    7 7 3 214490
    7 7 3 209768
    7 7 4 5013.05
    7 7 4 5783.59
    7 7 5 139770
    7 7 5 147519
    7 7 6 6187.79
    7 7 6 6453.72
    7 7 7 15183.2
    7 7 7 15293.5
    7 7 8 1118.46
    7 7 8 1709.65
    7 7 9 8532.78
    7 7 10 6206.93
    7 7 11 667.469
    7 9 -13 491.808
    7 9 -12 42637.3
    7 -9 -12 43128.4
    7 9 -11 7648.44
    7 -9 -11 9794.07
    7 9 -10 83557.8
    7 -9 -10 80532
    7 9 -9 875.439
    7 -9 -9 174.689
    7 -9 -8 121229
    7 9 -8 109081
    7 9 -7 2594.75
    7 -9 -7 2231.3
    7 -9 -6 141213
    7 9 -2 64157.2
    7 9 -2 63254.9
    7 9 -2 61680.4
    7 9 -1 11050.8
    7 9 -1 13008.8
    7 9 0 21420.2
    7 9 0 22326.5
    7 9 1 8454.08
    7 9 1 8035.82
    7 9 2 243.215
    7 9 2 263.26
    7 9 3 349.906
    7 9 3 446.842
    7 9 4 22646.1
    7 9 4 23791.1
    7 9 5 114.242
    7 9 5 216.654
    7 9 6 56417
    7 9 6 58110
    7 9 7 248.077
    7 9 7 23.1226
    7 9 8 49066.5
    7 9 8 55999.7
    7 9 9 4394.05
    7 9 10 60968.1
    7 11 -12 439.443
    7 -11 -12 -157.797
    7 11 -11 12683.7
    7 -11 -11 14309.8
    7 11 -10 816.542
    7 -11 -10 -156.327
    7 -11 -9 125.027
    7 11 -9 1136.34
    7 -11 -8 -336.388
    7 11 -8 497.421
    7 11 -7 2349.24
    7 11 -3 42143.9
    7 11 -3 39305.6
    7 11 -2 245.67
    7 11 -2 46.5672
    7 11 -1 186257
    7 11 -1 181947
    7 11 0 -1.76748
    7 11 0 259.622
    7 11 1 225320
    7 11 1 212962
    7 11 2 4222.13
    7 11 2 4705.19
    7 11 3 81770.2
    7 11 3 78604.1
    7 11 4 142.84
    7 11 4 143.945
    7 11 5 71430.3
    7 11 5 74853.6
    7 11 6 669.145
    7 11 6 1070.16
    7 11 7 57761.7
    7 11 7 66835.8
    7 11 8 343.074
    7 11 8 1730.62
    7 11 9 4838.03
    7 -13 -11 1597.12
    7 13 -11 5017.07
    7 -13 -10 33544
    7 13 -10 35627.5
    7 -13 -9 -1077.49
    7 13 -9 1214.02
    7 13 -8 77024.8
    7 13 -3 7391.62
    7 13 -3 6946.86
    7 13 -2 43780.1
    7 13 -2 44962.7
    7 13 -1 27597.1
    7 13 -1 28182.7
    7 13 0 26020.3
    7 13 0 24108.4
    7 13 1 15310
    7 13 1 13835.1
    7 13 2 -411.451
    7 13 2 -121.757
    7 13 3 5527.03
    7 13 3 5754.5
    7 13 4 9665.95
    7 13 4 11097
    7 13 5 1035.61
    7 13 5 1591.85
    7 13 6 45844.5
    7 13 6 49950.9
    7 13 7 7350.19
    7 13 7 7384.76
    7 13 8 47881.8
    7 13 8 58022.5
    7 -15 -10 4306.8
    7 15 -10 6361.41
    7 15 -9 1745.09
    7 15 -3 49050.4
    7 15 -3 47522
    7 15 -2 885.139
    7 15 -2 927.352
    7 15 -1 100131
    7 15 -1 97201.1
    7 15 0 294.256
    7 15 0 418.057
    7 15 1 83176
    7 15 1 86064.2
    7 15 2 9265.17
    7 15 2 10765.5
    7 15 3 80610
    7 15 3 85565.7
    7 15 4 4881.18
    7 15 4 5897.42
    7 15 5 47797.1
    7 15 5 57686.5
    7 15 6 9635.65
    7 15 6 10775.1
    7 15 7 22540.8
    7 15 7 27372.8
    7 15 8 -713.279
    7 15 9 2547.85
    7 17 -4 37980.5
    7 17 -3 14598.2
    7 17 -2 31367.4
    7 17 -2 32518
    7 17 -1 15529.8
    7 17 -1 17489.7
    7 17 0 2415.14
    7 17 0 2869.89
    7 17 1 14222.2
    7 17 1 14182
    7 17 2 874.028
    7 17 2 883.605
    7 17 3 18184.6
    7 17 3 18982.2
    7 17 4 14071.5
    7 17 4 15480.8
    7 17 5 11120.5
    7 17 5 13776.5
    7 17 6 8256.44
    7 17 6 11510
    7 17 7 3982
    7 17 8 10436.4
    7 19 -4 11945.6
    7 19 -3 33299.9
    7 19 -2 10243.4
    7 19 -1 42502.6
    7 19 -1 41230.5
    7 19 0 2267.02
    7 19 0 2779.52
    7 19 1 21783.9
    7 19 1 25681.8
    7 19 2 1640.1
    7 19 2 1399.96
    7 19 3 44852.8
    7 19 3 49307.9
    7 19 4 630.73
    7 19 4 767.007
    7 19 5 22854.3
    7 19 5 28812.7
    7 21 -4 16384.9
    7 21 -3 15314.8
    7 21 -2 4421.15
    7 21 -1 13258
    7 21 0 2475.32
    7 21 0 2252.09
    7 21 1 29471
    7 21 1 34105
    7 21 2 1525.29
    7 21 2 874.279
    7 21 3 22203.5
    7 23 2 625.031
    8 0 -13 380.752
    8 0 -12 4542.33
    8 0 -11 344.239
    8 0 -11 -209.64
    8 0 -10 8153.12
    8 0 -9 650.667
    8 0 -8 58709
    8 0 -7 -3.97616
    8 0 -6 247257
    8 0 -5 -14.319
    8 0 5 59.498
    8 0 6 4605.37
    8 0 7 134.123
    8 0 8 17606.6
    8 0 9 157.562
    8 0 10 16258.6
    8 2 -13 73304.1
    8 -2 -13 68873.4
    8 -2 -12 -113.822
    8 2 -12 -146.057
    8 2 -12 194.501
    8 2 -11 66266.1
    8 2 -11 66182.3
    8 -2 -11 70792.5
    8 -2 -10 105.532
    8 2 -10 559.5
    8 2 -10 299.582
    8 2 -9 90304.9
    8 -2 -9 91865.3
    8 2 -8 13013.4
    8 -2 -8 12316.9
    8 2 -7 57259.2
    8 -2 -7 59648.4
    8 2 -6 7197.64
    8 -2 -6 6090.1
    8 -2 -5 11084.6
    8 -2 -4 17100.8
    8 -2 -3 2965.12
    8 2 2 70622.4
    8 2 3 197058
    8 2 4 387.813
    8 2 5 135227
    8 2 6 2522.97
    8 2 7 120476
    8 2 8 5717.65
    8 2 9 52487.6
    8 2 10 623.28
    8 2 11 21741.7
    8 -4 -13 4493.63
    8 4 -13 4270.47
    8 4 -13 5392.44
    8 -4 -12 2627.94
    8 4 -12 3748.36
    8 4 -12 4781.1
    8 4 -11 13469.4
    8 -4 -11 12863.8
    8 4 -11 13828.6
    8 4 -10 35293.6
    8 -4 -10 34339.1
    8 4 -10 37843
    8 -4 -9 997.744
    8 4 -9 1735.58
    8 4 -9 1977.5
    8 -4 -8 82649
    8 -4 -7 147.619
    8 -4 -6 82970.6
    8 -4 -5 13188.7
    8 -4 -4 283927
    8 -4 -3 302.422
    8 -4 -2 321459
    8 4 1 561.731
    8 4 2 64948.7
    8 4 2 60930.8
    8 4 3 9456.03
    8 4 3 8685.27
    8 4 4 20664.1
    8 4 4 20883.7
    8 4 5 22171.7
    8 4 5 23084.4
    8 4 6 1202.85
    8 4 6 566.837
    8 4 7 5441.66
    8 4 8 8407.01
    8 4 9 6975.36
    8 4 10 22193.4
    8 4 11 2271.58
    8 6 -14 17.4527
    8 6 -13 24745.6
    8 -6 -12 -711.733
    8 6 -12 1232.59
    8 -6 -11 50838.7
    8 6 -11 47430.5
    8 -6 -10 6218.1
    8 6 -10 8929.83
    8 -6 -9 83673.8
    8 6 -9 80613.6
    8 -6 -8 22424.7
    8 -6 -7 34014.3
    8 -6 -6 21760.1
    8 -6 -5 4711.58
    8 -6 -4 37744.7
    8 -6 -3 9759.03
    8 -6 -2 56658
    8 6 -1 19363.1
    8 6 0 17959.2
    8 6 0 19449.7
    8 6 1 29270.4
    8 6 1 28628.2
    8 6 2 12842.4
    8 6 2 13561.2
    8 6 3 198472
    8 6 3 202616
    8 6 4 4393.28
    8 6 4 4369.85
    8 6 5 131785
    8 6 5 135449
    8 6 6 176.806
    8 6 6 243.466
    8 6 7 22893.6
    8 6 7 23565.6
    8 6 8 733.195
    8 6 9 40087.1
    8 6 10 5298.32
    8 6 11 31984.4
    8 8 -13 15578.8
    8 8 -12 1380.63
    8 -8 -12 457.758
    8 -8 -11 8363.74
    8 8 -11 11810.1
    8 8 -10 10466.7
    8 -8 -10 11428.4
    8 -8 -9 25563.8
    8 8 -9 27930.2
    8 -8 -8 68406
    8 -8 -7 21762.7
    8 -8 -6 59909.1
    8 -8 -5 854.427
    8 -8 -4 156137
    8 -8 -3 3031.64
    8 -8 -2 162934
    8 8 -1 4030.56
    8 8 -1 4113.61
    8 8 -1 3551.47
    8 8 0 63815.5
    8 8 0 64165.3
    8 8 1 39672.8
    8 8 1 40251.4
    8 8 2 72493.8
    8 8 2 70479.7
    8 8 3 42276.3
    8 8 3 45713.9
    8 8 4 6794.02
    8 8 4 7079.65
    8 8 5 22091
    8 8 5 24021.9
    8 8 6 613.29
    8 8 6 436.433
    8 8 7 18877.8
    8 8 7 20900.9
    8 8 8 3914.17
    8 8 9 11523
    8 8 10 18167.7
    8 10 -12 2563.9
    8 -10 -12 1230.22
    8 -10 -11 35198.8
    8 10 -11 34863.7
    8 -10 -10 15290.7
    8 10 -10 15912
    8 10 -9 27638.7
    8 -10 -9 26047.6
    8 -10 -8 30725.4
    8 -10 -7 18272.5
    8 -10 -6 96407.3
    8 -10 -5 13528.6
    8 10 -2 100459
    8 10 -2 101512
    8 10 -2 97830.5
    8 10 -1 27971.1
    8 10 -1 27023.9
    8 10 -1 25488.7
    8 10 0 113332
    8 10 0 115325
    8 10 1 42311.3
    8 10 1 41419.9
    8 10 2 13507.4
    8 10 2 13790.9
    8 10 3 39970.8
    8 10 3 42065.5
    8 10 4 12796.4
    8 10 4 12822
    8 10 5 47448.6
    8 10 5 49207.2
    8 10 6 5751.49
    8 10 6 6211.52
    8 10 7 48314.6
    8 10 7 53008.3
    8 10 8 5298.36
    8 10 8 5766.56
    8 10 9 17809.2
    8 -12 -11 31345.7
    8 12 -11 39183.5
    8 12 -10 2365.46
    8 -12 -10 1476.05
    8 -12 -9 21172.5
    8 -12 -8 15059.4
    8 -12 -7 24268.1
    8 12 -2 57862.1
    8 12 -2 53344.3
    8 12 -1 19701.7
    8 12 -1 19754.3
    8 12 0 53480.8
    8 12 0 55745.4
    8 12 1 44397.7
    8 12 1 45237.3
    8 12 2 14462.6
    8 12 2 14072.5
    8 12 3 45340.5
    8 12 3 45193.1
    8 12 4 1009.4
    8 12 4 1789.76
    8 12 5 54062.1
    8 12 5 57609.9
    8 12 6 397.391
    8 12 6 296.703
    8 12 7 61570.5
    8 12 7 70820.8
    8 12 8 2948.82
    8 12 8 3027.84
    8 -14 -11 3835.35
    8 -14 -10 4238.78
    8 -14 -9 13355.2
    8 14 -3 260.172
    8 14 -3 352.292
    8 14 -2 49737.4
    8 14 -2 50915
    8 14 -1 1563.69
    8 14 -1 1360.65
    8 14 0 73750.4
    8 14 0 74101.8
    8 14 1 17353.7
    8 14 1 18335.8
    8 14 2 43136.1
    8 14 2 45869.6
    8 14 3 24078.9
    8 14 3 22999.3
    8 14 4 3486.55
    8 14 4 3769.22
    8 14 5 7013.61
    8 14 5 9041.75
    8 14 6 692.327
    8 14 6 595.435
    8 14 7 8504.95
    8 14 7 10443
    8 14 8 350.351
    8 -16 -10 2970.18
    8 -16 -9 25074.9
    8 16 -3 1874.25
    8 16 -3 1805.86
    8 16 -2 10377.6
    8 16 -2 9473.82
    8 16 -1 12414.3
    8 16 -1 13962.7
    8 16 0 3639.74
    8 16 0 4878.59
    8 16 1 23064
    8 16 1 23490.8
    8 16 2 15.2764
    8 16 2 322.168
    8 16 3 65255.8
    8 16 3 63737.4
    8 16 4 86.8488
    8 16 4 420.828
    8 16 5 61672.3
    8 16 5 71315.6
    8 16 6 -524.785
    8 16 6 -359.086
    8 16 7 27591.3
    8 16 8 4025.32
    8 18 -3 475.551
    8 18 -2 92870.2
    8 18 -2 98898.7
    8 18 -1 544.367
    8 18 -1 435.051
    8 18 0 24201.7
    8 18 0 29787.7
    8 18 1 1587.24
    8 18 1 1483.79
    8 18 2 23390.4
    8 18 2 24952.8
    8 18 3 5180.24
    8 18 3 6118.49
    8 18 4 9441.91
    8 18 4 10280.5
    8 18 5 3058.74
    8 18 5 4032.79
    8 18 6 155.811
    8 20 -3 910.613
    8 20 -2 -335.853
    8 20 -1 6864.54
    8 20 0 133.479
    8 20 0 607.975
    8 20 1 21854.2
    8 20 1 23774.4
    8 20 2 2873.75
    8 20 2 3691.63
    8 20 3 42552.5
    8 20 3 49716.1
    8 22 1 883.053
    8 22 2 13703.2
    9 1 -13 23102.7
    9 -1 -13 23337.2
    9 1 -12 19801.8
    9 -1 -12 17234.1
    9 1 -11 29598.5
    9 -1 -11 30005.9
    9 -1 -10 5271.33
    9 1 -10 5776.62
    9 1 -9 55082.9
    9 -1 -9 57845.9
    9 -1 -8 1945.11
    9 1 -8 2204.25
    9 1 -7 77780.7
    9 -1 -7 78910.3
    9 1 -6 21722.9
    9 -1 -6 22780.8
    9 -1 -5 57410.9
    9 1 5 9902.57
    9 1 6 26971.4
    9 1 7 34471
    9 1 8 15744.4
    9 1 9 34735.6
    9 1 10 1116.87
    9 3 -13 27741.6
    9 -3 -13 23246.8
    9 -3 -12 86.6659
    9 3 -12 1756.53
    9 3 -11 64639.7
    9 -3 -11 66038.5
    9 -3 -10 -438.509
    9 3 -10 735.449
    9 3 -9 83688.7
    9 -3 -9 88187.1
    9 -3 -8 4666.25
    9 -3 -7 116141
    9 -3 -6 6349.69
    9 -3 -5 143000
    9 -3 -4 89152.2
    9 3 2 25262
    9 3 3 2502.42
    9 3 4 27698.7
    9 3 5 32744.9
    9 3 6 20571.9
    9 3 7 44356
    9 3 8 -22.015
    9 3 9 30107.9
    9 3 10 1408.15
    9 3 11 26050.2
    9 -5 -12 9470.33
    9 -5 -11 15463.7
    9 -5 -10 1264.79
    9 -5 -9 43065.8
    9 -5 -8 2816.97
    9 -5 -7 24221.1
    9 -5 -6 17355.9
    9 -5 -5 9631.67
    9 -5 -4 170923
    9 -5 -3 7459.45
    9 5 1 4763
    9 5 2 139773
    9 5 2 138522
    9 5 3 16984.9
    9 5 3 17035.1
    9 5 4 140889
    9 5 4 141848
    9 5 5 7361.77
    9 5 5 7808.05
    9 5 6 17430.3
    9 5 6 18316.2
    9 5 7 5903.46
    9 5 8 3470.52
    9 5 9 12985.5
    9 5 10 1882.06
    9 5 11 8522.11
    9 -7 -12 2620.51
    9 -7 -11 86038.7
    9 -7 -10 2632.56
    9 -7 -9 163958
    9 -7 -8 469.568
    9 -7 -7 99405
    9 -7 -6 182.454
    9 -7 -5 75953.3
    9 -7 -4 4974.23
    9 -7 -3 95681.1
    9 -7 -2 24668.4
    9 7 0 3954.97
    9 7 1 1743.94
    9 7 1 1692.05
    9 7 2 6341.76
    9 7 2 5920.31
    9 7 3 24419.7
    9 7 3 24005.4
    9 7 4 6973.57
    9 7 4 8459.9
    9 7 5 33056.4
    9 7 5 37500.4
    9 7 6 54.5541
    9 7 6 -54.2364
    9 7 7 27544.4
    9 7 7 31474.5
    9 7 8 1554.05
    9 7 9 46231.4
    9 7 10 794.304
    9 -9 -12 12501.3
    9 -9 -11 -33.4845
    9 -9 -10 2737.94
    9 -9 -9 1922.92
    9 -9 -8 -451.246
    9 -9 -7 145.889
    9 -9 -6 30271.6
    9 -9 -5 12203.6
    9 -9 -4 87509.7
    9 -9 -3 1009.57
    9 -9 -2 97198.7
    9 9 -1 17709
    9 -9 -1 4961.15
    9 9 0 163269
    9 9 0 161273
    9 9 1 402.216
    9 9 1 749.986
    9 9 2 147574
    9 9 2 161482
    9 9 3 4116.27
    9 9 3 4133.47
    9 9 4 89651.2
    9 9 4 97416
    9 9 5 5583.42
    9 9 5 7071.3
    9 9 6 35752.9
    9 9 6 37069.1
    9 9 7 443.377
    9 9 7 537.238
    9 9 8 10310.8
    9 9 9 1201.05
    9 -11 -12 1169.59
    9 -11 -11 48948.1
    9 -11 -10 -297.807
    9 -11 -9 47358
    9 -11 -8 766.156
    9 -11 -7 118769
    9 -11 -6 46.6149
    9 -11 -5 100160
    9 -11 -4 898.88
    9 -11 -3 32117.4
    9 11 -2 474.51
    9 -11 -2 553.331
    9 11 -1 25705.3
    9 11 -1 25453.7
    9 11 0 107.417
    9 11 0 77.0046
    9 11 1 846.574
    9 11 1 1013.06
    9 11 2 60.0588
    9 11 2 -105.159
    9 11 3 6183.38
    9 11 3 5560
    9 11 4 931.067
    9 11 4 1071.04
    9 11 5 12606.4
    9 11 5 11990.9
    9 11 6 1840.58
    9 11 6 2237.16
    9 11 7 59365
    9 11 7 66850.5
    9 11 8 -144.118
    9 -13 -11 384.007
    9 -13 -10 2458.48
    9 -13 -9 570.283
    9 -13 -8 670.393
    9 -13 -7 1393.78
    9 -13 -6 35016.9
    9 13 -2 30784
    9 13 -2 31649.5
    9 13 -1 545.297
    9 13 -1 1002.44
    9 13 0 171290
    9 13 0 181758
    9 13 1 1503.86
    9 13 1 2391.01
    9 13 2 101851
    9 13 2 110625
    9 13 3 2990.81
    9 13 3 3195.94
    9 13 4 36249.2
    9 13 4 38013.3
    9 13 5 1309.28
    9 13 5 2328.01
    9 13 6 25429.3
    9 13 6 29422.8
    9 13 7 1003.82
    9 13 7 1688.17
    9 -15 -10 3397.57
    9 -15 -9 52912.2
    9 -15 -8 6287.62
    9 -15 -7 41276.5
    9 15 -3 27029.9
    9 15 -2 15014.9
    9 15 -2 15189.9
    9 15 -1 5270.22
    9 15 -1 6067.55
    9 15 0 3168.31
    9 15 0 2973.68
    9 15 1 3799.76
    9 15 1 4792.19
    9 15 2 14211.2
    9 15 2 16254.9
    9 15 3 13303
    9 15 3 12810.8
    9 15 4 9113.24
    9 15 4 8274.35
    9 15 5 22276.5
    9 15 5 23518.7
    9 15 6 -3.59434
    9 15 6 409.782
    9 15 7 29609.6
    9 -17 -10 1532.54
    9 -17 -9 13280
    9 -17 -8 -174.985
    9 17 -3 15253.7
    9 17 -2 71185.2
    9 17 -2 69706.6
    9 17 -1 794.871
    9 17 -1 297.885
    9 17 0 24895.9
    9 17 0 26183.5
    9 17 1 -29.4574
    9 17 1 181.042
    9 17 2 39770.1
    9 17 2 43630.7
    9 17 3 432.607
    9 17 3 396.486
    9 17 4 52982.2
    9 17 4 54941.3
    9 17 5 5330.93
    9 17 5 4993.37
    9 17 6 5386.57
    9 19 -3 22048.1
    9 19 -2 25039
    9 19 -1 337.258
    9 19 -1 1045.49
    9 19 0 13564.9
    9 19 0 16570.4
    9 19 1 195.57
    9 19 1 869.164
    9 19 2 21040.9
    9 19 2 23735.4
    9 19 3 3340.64
    9 19 3 4013.34
    9 19 4 22744.2
    9 21 0 21911.3
    9 21 1 -526.594
    9 21 2 25411.5
    10 0 -13 -85.3905
    10 0 -12 111052
    10 0 -11 -243.877
    10 0 -10 33800.9
    10 0 -9 4.62244
    10 0 -8 68921.2
    10 0 -7 1070.54
    10 -2 -13 2869.42
    10 -2 -12 156.283
    10 2 -12 1968.17
    10 2 -11 21251.4
    10 -2 -11 26033.3
    10 -2 -10 3378.17
    10 2 -10 3265.36
    10 2 -9 37918.8
    10 -2 -9 37551.5
    10 -2 -8 16632.8
    10 -2 -7 207532
    10 -2 -6 357.477
    10 -2 -5 226115
    10 2 5 1051.59
    10 2 6 1098.79
    10 2 7 5600.05
    10 2 8 5060.06
    10 2 9 12770.2
    10 2 10 1289.8
    10 -4 -12 57307.8
    10 -4 -11 -332.777
    10 -4 -10 82257.1
    10 -4 -9 10482.4
    10 -4 -8 47597.3
    10 -4 -7 4743.52
    10 -4 -6 3563.74
    10 -4 -5 10189.5
    10 -4 -4 -46.0686
    10 4 2 106021
    10 4 3 22208.8
    10 4 4 143665
    10 4 5 2828.99
    10 4 6 77092.8
    10 4 7 1562.54
    10 4 8 42288.1
    10 4 9 690.775
    10 4 10 28449.2
    10 -6 -12 9640.96
    10 -6 -11 18683.8
    10 -6 -10 30306.6
    10 -6 -9 90131.8
    10 -6 -8 14209.6
    10 -6 -7 59939.5
    10 -6 -6 968.996
    10 -6 -5 112311
    10 -6 -4 348.5
    10 -6 -3 247145
    10 6 1 20322
    10 6 2 22837.1
    10 6 3 31713.9
    10 6 3 32153.5
    10 6 4 37147
    10 6 4 37544.1
    10 6 5 6.39122
    10 6 5 -213.034
    10 6 6 11478
    10 6 6 12541.8
    10 6 7 5109.28
    10 6 8 8466.05
    10 6 9 12690.2
    10 6 10 4714.61
    10 -8 -12 35114.4
    10 -8 -11 12245.3
    10 -8 -10 54509
    10 -8 -9 11173.7
    10 -8 -8 13195.1
    10 -8 -7 27306.9
    10 -8 -6 2570.15
    10 -8 -5 65996.5
    10 -8 -4 2807.57
    10 -8 -3 73245.4
    10 -8 -2 23204.6
    10 8 0 55749.4
    10 8 1 11468.2
    10 8 1 11380.5
    10 8 2 33039.1
    10 8 2 34206.7
    10 8 3 682.493
    10 8 3 655.441
    10 8 4 69659.6
    10 8 4 73017.2
    10 8 5 5124.91
    10 8 5 6228.14
    10 8 6 30129
    10 8 6 33177.8
    10 8 7 -52.0055
    10 8 8 34061.8
    10 8 9 15170.6
    10 -10 -12 29575.8
    10 -10 -11 1019.58
    10 -10 -10 14504.1
    10 -10 -9 11926.5
    10 -10 -8 35867.7
    10 -10 -7 77358.1
    10 -10 -6 1484.06
    10 -10 -5 75088.8
    10 -10 -4 5165.74
    10 -10 -3 19445.8
    10 -10 -2 311.089
    10 10 -1 27136.3
    10 10 0 19307.4
    10 10 0 19866.1
    10 10 1 32176.2
    10 10 1 34357.6
    10 10 2 67569.5
    10 10 2 72809.8
    10 10 3 10107
    10 10 3 11045.2
    10 10 4 19986.7
    10 10 4 23814.6
    10 10 5 1940.15
    10 10 5 3036.37
    10 10 6 27823.2
    10 10 6 33524.7
    10 10 7 2291.35
    10 10 8 20130.8
    10 -12 -11 7720.17
    10 -12 -10 8415.25
    10 -12 -9 10423.6
    10 -12 -8 8398.08
    10 -12 -7 53808.4
    10 -12 -6 828.059
    10 -12 -5 70453.5
    10 -12 -4 1648.93
    10 -12 -3 37013.2
    10 12 -2 12129.1
    10 12 -1 28542.7
    10 12 -1 25986.6
    10 12 0 50690.4
    10 12 0 49775.6
    10 12 1 47494.6
    10 12 1 49804.2
    10 12 2 40922.6
    10 12 2 42664.5
    10 12 3 7183.86
    10 12 3 8169.58
    10 12 4 12282.3
    10 12 4 13846
    10 12 5 120.727
    10 12 5 116.642
    10 12 6 23334.8
    10 12 6 26511
    10 12 7 3353.71
    10 12 7 4813.71
    10 -14 -11 7588.51
    10 -14 -10 25876.7
    10 -14 -9 3093.27
    10 -14 -8 7977.85
    10 -14 -7 18225.4
    10 -14 -6 5139.58
    10 -14 -5 21802.6
    10 14 -2 8207.82
    10 14 -2 7214.8
    10 14 -1 15555.5
    10 14 -1 15115.7
    10 14 0 37664.2
    10 14 0 35579.2
    10 14 1 5833.29
    10 14 1 4529.93
    10 14 2 35288.9
    10 14 2 37524.2
    10 14 3 -134.642
    10 14 3 34.383
    10 14 4 24461.3
    10 14 4 26590.8
    10 14 5 1170.33
    10 14 5 840.012
    10 14 6 39125.5
    10 14 6 49038.5
    10 14 7 -4.6107
    10 -16 -10 1579.74
    10 -16 -9 32391.4
    10 -16 -8 7839.61
    10 16 -2 1322.44
    10 16 -2 370.273
    10 16 -1 52671.6
    10 16 -1 48993
    10 16 0 837.767
    10 16 0 273.325
    10 16 1 24712.1
    10 16 1 24589.9
    10 16 2 11987.9
    10 16 2 12914.7
    10 16 3 14633.7
    10 16 3 16551.9
    10 16 4 8096.45
    10 16 4 10548.2
    10 16 5 -286.206
    10 16 5 118.248
    10 16 6 2593.16
    10 16 7 3034.31
    10 18 -2 7695.6
    10 18 -2 8986.72
    10 18 -1 -580.945
    10 18 -1 491.124
    10 18 0 19039.3
    10 18 0 15937
    10 18 1 -123.595
    10 18 1 -142.538
    10 18 2 39073.6
    10 18 2 43742.7
    10 18 3 438.224
    10 18 3 -263.96
    10 18 4 67305.3
    10 18 4 84433.3
    10 20 -2 2896.6
    10 20 -1 32099.4
    10 20 0 757.323
    10 20 1 12290.2
    10 20 2 757.309
    11 -1 -12 58680.5
    11 1 -12 63012.3
    11 -1 -11 1848.57
    11 1 -11 1058.22
    11 -1 -10 42395.6
    11 1 -10 39458.3
    11 -1 -9 927.744
    11 1 -9 2569.5
    11 -1 -8 37219.1
    11 -1 -7 10917.9
    11 -3 -12 21344.4
    11 -3 -11 12959.7
    11 -3 -10 23057.2
    11 -3 -9 859.452
    11 -3 -8 29137.4
    11 -3 -7 37253.3
    11 -3 -6 56617.9
    11 -3 -5 39879.5
    11 3 5 19768
    11 3 6 7642.01
    11 3 7 8319.04
    11 3 8 18841.5
    11 3 9 1868.38
    11 -5 -12 23764.1
    11 -5 -11 -447.007
    11 -5 -10 113389
    11 -5 -9 734.48
    11 -5 -8 122653
    11 -5 -7 1734.55
    11 -5 -6 57155.4
    11 -5 -5 15327.2
    11 -5 -4 75805.1
    11 5 3 14304.4
    11 5 4 37164.9
    11 5 5 10605.2
    11 5 6 43016.7
    11 5 7 1563.12
    11 5 8 30041.2
    11 5 9 118.523
    11 -7 -12 1085.92
    11 -7 -11 7458.37
    11 -7 -10 8642.3
    11 -7 -9 1189.8
    11 -7 -8 5088.38
    11 -7 -7 11447.1
    11 -7 -6 878.185
    11 -7 -5 34127.5
    11 -7 -4 5306.08
    11 7 1 81474.1
    11 7 2 -114.43
    11 7 3 83626.4
    11 7 4 1686.71
    11 7 4 1174.84
    11 7 5 55765.5
    11 7 5 59531.3
    11 7 6 4857.35
    11 7 7 7808.89
    11 7 8 1483.37
    11 7 9 1337.18
    11 -9 -12 60213.5
    11 -9 -11 4289.04
    11 -9 -10 69841.7
    11 -9 -9 1637.3
    11 -9 -8 84106.8
    11 -9 -7 12405.1
    11 -9 -6 93342.8
    11 -9 -5 278.694
    11 -9 -4 38052.7
    11 -9 -3 1282.56
    11 9 0 32.2216
    11 9 1 1564.88
    11 9 2 10622
    11 9 2 10413.3
    11 9 3 -402.321
    11 9 3 133.866
    11 9 4 37461.9
    11 9 4 37522.7
    11 9 5 119.527
    11 9 5 775.22
    11 9 6 46978.1
    11 9 6 57433.2
    11 9 7 621.758
    11 9 8 42079.2
    11 -11 -11 2266.33
    11 -11 -10 -277.178
    11 -11 -9 668.776
    11 -11 -8 670.012
    11 -11 -7 24562.3
    11 -11 -6 1193.59
    11 -11 -5 60191.6
    11 -11 -4 684.628
    11 11 -1 97650.2
    11 11 0 1269.75
    11 11 1 138281
    11 11 1 138946
    11 11 2 1398.78
    11 11 2 1667.14
    11 11 3 30564.8
    11 11 3 31407.5
    11 11 4 119.107
    11 11 4 49.8671
    11 11 5 14957.2
    11 11 5 18301.3
    11 11 6 -23.8763
    11 11 6 10.4228
    11 11 7 17982.5
    11 -13 -11 2825.92
    11 -13 -10 36716.1
    11 -13 -9 921.939
    11 -13 -8 46566.9
    11 -13 -7 3074.39
    11 -13 -6 81578.2
    11 13 -1 10794.1
    11 13 0 651.684
    11 13 0 439.513
    11 13 1 2444.37
    11 13 1 2431.91
    11 13 2 8980.16
    11 13 2 9932.52
    11 13 3 753.236
    11 13 3 651.758
    11 13 4 12902
    11 13 4 13198.8
    11 13 5 -54.9244
    11 13 5 511.706
    11 13 6 39264.7
    11 13 6 45194.2
    11 -15 -10 5566.04
    11 -15 -9 1077.16
    11 15 -2 85.3538
    11 15 -1 79013.3
    11 15 -1 75568.6
    11 15 0 358.722
    11 15 0 1128.31
    11 15 1 58524.7
    11 15 1 60229.8
    11 15 2 2523.22
    11 15 2 3483.8
    11 15 3 40245.7
    11 15 3 44678.3
    11 15 4 4122.13
    11 15 4 2888.37
    11 15 5 23796.8
    11 15 5 27611
    11 15 6 5843.73
    11 17 -2 5759.4
    11 17 -1 16360.1
    11 17 -1 16860.8
    11 17 0 -386.266
    11 17 0 -361.982
    11 17 1 9677.48
    11 17 1 11016.6
    11 17 2 3972.31
    11 17 2 4015.17
    11 17 3 9638.35
    11 17 3 11972.6
    11 17 4 18257.1
    11 17 4 19641
    11 17 5 4924.94
    11 19 -1 38748
    11 19 -1 36543.8
    11 19 0 920.743
    11 19 0 1503.6
    11 19 1 17024.7
    11 19 2 3285.71
    12 0 -12 32008.8
    12 0 -11 1054.76
    12 0 -10 35593.7
    12 -2 -12 -361.462
    12 -2 -11 51999.7
    12 -2 -10 -84.5023
    12 -2 -9 21537.8
    12 -2 -8 5748.91
    12 -2 -7 7757.17
    12 -4 -12 4240.88
    12 -4 -11 11816.1
    12 -4 -10 43245.6
    12 -4 -9 3113.55
    12 -4 -8 74557.4
    12 -4 -7 410.405
    12 -4 -6 56340
    12 4 6 1465.47
    12 4 7 1552.71
    12 4 8 11324.1
    12 -6 -12 72.3186
    12 -6 -11 27196.2
    12 -6 -10 8526.91
    12 -6 -9 25493.5
    12 -6 -8 24374.8
    12 -6 -7 8281.21
    12 -6 -6 6097.45
    12 -6 -5 503.728
    12 6 3 102919
    12 6 4 192.942
    12 6 5 98244.6
    12 6 6 667.989
    12 6 7 18964.5
    12 6 8 1279.09
    12 -8 -12 9437.96
    12 -8 -11 3450.55
    12 -8 -10 26165.3
    12 -8 -9 14198.5
    12 -8 -8 89512
    12 -8 -7 24145.9
    12 -8 -6 62647.7
    12 -8 -5 181.408
    12 -8 -4 78844.4
    12 8 2 16673.9
    12 8 3 25499.9
    12 8 4 -479.962
    12 8 5 27868.2
    12 8 6 6810.66
    12 8 7 14607.1
    12 8 8 6695.25
    12 -10 -11 26487.8
    12 -10 -10 18586.2
    12 -10 -9 5006.86
    12 -10 -8 25278.5
    12 -10 -7 -41.9085
    12 -10 -6 53526.9
    12 -10 -5 434.405
    12 -10 -4 25499.3
    12 10 1 47013.2
    12 10 2 65.4159
    12 10 3 25691.7
    12 10 3 29358
    12 10 4 -266.503
    12 10 4 -372.755
    12 10 5 28604.9
    12 10 5 32250.5
    12 10 6 -154.658
    12 10 7 31209.5
    12 -12 -11 25329.4
    12 -12 -10 6584.51
    12 -12 -9 7360.81
    12 -12 -8 17193.6
    12 -12 -7 3681.64
    12 12 0 13559.6
    12 12 1 46324.1
    12 12 1 46824.2
    12 12 2 2746.75
    12 12 2 2037.77
    12 12 3 39434.5
    12 12 3 38986.3
    12 12 4 -75.9752
    12 12 4 -32.5504
    12 12 5 25151.8
    12 12 5 28155.1
    12 12 6 528.562
    12 12 6 642.922
    12 14 -1 2702.81
    12 14 0 30360.9
    12 14 0 30410.4
    12 14 1 6722.78
    12 14 1 7830.33
    12 14 2 14387.4
    12 14 2 14037
    12 14 3 10059.9
    12 14 3 10654.7
    12 14 4 -385.705
    12 14 4 19.7181
    12 14 5 7731.13
    12 14 5 8904.46
    12 14 6 3201.93
    12 16 -1 26838.4
    12 16 0 9937.37
    12 16 0 8377.09
    12 16 1 25457
    12 16 1 23768
    12 16 2 -222.782
    12 16 2 -913.713
    12 16 3 47168.5
    12 16 3 49650.5
    12 16 4 -573.165
    12 16 5 42217.2
    12 18 -1 3132.1
    12 18 0 15385.3
    12 18 0 17767.2
    12 18 1 319.984
    12 18 1 300.225
    12 18 2 5418.78
    12 20 0 330.362
    13 -1 -12 4094.37
    13 -1 -11 21062.2
    13 -1 -10 529.346
    13 -3 -12 -523.718
    13 -3 -11 53386.9
    13 -3 -10 5004.26
    13 -3 -9 62518
    13 -3 -8 154.921
    13 -5 -12 -171.525
    13 -5 -11 6738.77
    13 -5 -10 891.886
    13 -5 -9 23103.3
    13 -5 -8 15058.5
    13 -5 -7 9152.33
    13 -5 -6 19199.9
    13 -7 -12 -623.527
    13 -7 -11 55487.2
    13 -7 -10 -1090.02
    13 -7 -9 97030.2
    13 -7 -8 2516.13
    13 -7 -7 46794.1
    13 -7 -6 948.094
    13 -7 -5 12760.1
    13 7 4 6919.84
    13 7 5 52959.7
    13 7 6 54.5862
    13 7 7 29291.7
    13 -9 -11 2467.92
    13 -9 -10 119.607
    13 -9 -9 -399.739
    13 -9 -8 9781.11
    13 -9 -7 -519.007
    13 -9 -6 31327.1
    13 -9 -5 7410.19
    13 9 2 70361.2
    13 9 3 1730.65
    13 9 4 37874.7
    13 9 5 2866.7
    13 9 6 10743.2
    13 -11 -11 45075.4
    13 -11 -10 -89.2268
    13 -11 -9 46198.6
    13 -11 -8 1138.75
    13 11 1 10730.6
    13 11 2 -93.9479
    13 11 3 16607.9
    13 11 4 -28.7128
    13 11 5 18350.2
    13 11 5 23124.7
    13 13 0 112610
    13 13 1 1381.09
    13 13 2 57514.3
    13 13 3 -163.02
    13 13 3 210.697
    13 13 4 13378.5
    13 13 4 13168.9
    13 13 5 2643.87
    13 15 0 3832.49
    13 15 1 6359.71
    13 15 2 12149.1
    13 15 2 12342.9
    13 15 3 19244.7
    13 15 3 20469.9
    13 15 4 2146.52
    13 15 5 21271.4
    13 17 0 20694
    13 17 1 419.487
    13 17 1 1913.09
    13 17 2 21106.9
    13 19 0 8887.4
    14 -2 -12 2753.99
    14 -2 -11 37533.5
    14 -4 -12 20736.6
    14 -4 -11 1151.4
    14 -4 -10 19362.9
    14 -4 -9 5366.68
    14 -6 -12 2137.45
    14 -6 -11 26427.5
    14 -6 -10 4374.52
    14 -6 -9 79908.5
    14 -6 -8 538.143
    14 -6 -7 38571.9
    14 -8 -11 10516.8
    14 -8 -10 17592.1
    14 -8 -9 19072.7
    14 -8 -8 1638.28
    14 -8 -7 33337.8
    14 -8 -6 -91.8388
    14 8 5 421.279
    14 8 6 22705
    14 -10 -11 8714.62
    14 -10 -10 2879.8
    14 -10 -9 14138.8
    14 10 3 2788.88
    14 10 4 15939.1
    14 10 5 2972.02
    14 12 2 29912.5
    14 12 3 866.683
    14 12 4 8553.28
    14 14 1 1836.65
    14 14 2 47286.9
    14 14 3 163.408
    14 16 1 1921.62
    15 -5 -11 987.611
    15 -5 -10 71215
    15 -7 -11 -1067.37
    15 -7 -10 7801.73
    15 -7 -9 17677.8
    15 -7 -8 2718.24
    16 -6 -11 10531.2
_refine_special_details
;
Refinement of <i>F</i>^2^ against ALL reflections. The weighted <i>R</i>-factor
<i>wR</i> and goodness of fit <i>S</i> are based on <i>F</i>^2^, conventional
<i>R</i>-factors <i>R</i> are based on <i>F</i>, with <i>F</i> set to zero for
negative <i>F</i>^2^. The threshold expression of <i>F</i>^2^ >
\s(<i>F</i>^2^) is used only for calculating <i>R</i>-factors(gt) <i>etc</i>.
and is not relevant to the choice of reflections for refinement.
<i>R</i>-factors based on <i>F</i>^2^ are statistically about twice as large
as those based on <i>F</i>, and <i>R</i>- factors based on ALL data will be
even larger.
;
_reflns_number_total     3109
_reflns_number_gt     2713
_reflns_threshold_expression     >2sigma(I)
_refine_ls_structure_factor_coef     Fsqd
_refine_ls_matrix_type     full
_refine_ls_R_factor_all     0.0385
_refine_ls_R_factor_gt     0.0315
_refine_ls_wR_factor_gt     0.0662
_refine_ls_wR_factor_ref     0.0720
_refine_ls_goodness_of_fit_ref     1.101
_refine_ls_restrained_S_all     1.101
_refine_ls_number_reflns     3109
_refine_ls_number_parameters     172
_refine_ls_number_restraints     0
_refine_ls_hydrogen_treatment     constr
_refine_ls_weighting_scheme     calc
_refine_ls_weighting_details
         'calc w=1/[\s^2^(Fo^2^)+(0.0296P)^2^+0.5839P] where P=(Fo^2^+2Fc^2^)/3'
_atom_sites_solution_hydrogens     geom
_atom_sites_solution_primary     direct
_atom_sites_solution_secondary     difmap
_refine_ls_shift/su_max     0.003
_refine_ls_shift/su_mean     0.000
_refine_diff_density_max     2.751
_refine_diff_density_min     -1.822
_refine_ls_extinction_method     none
_refine_ls_extinction_coef     ?
loop_
    _atom_type_symbol
    _atom_type_description
    _atom_type_scat_dispersion_real
    _atom_type_scat_dispersion_imag
    _atom_type_scat_source
    'C' 'C' 0.0033 0.0016
                         'International Tables Vol C Tables 4.2.6.8 and 6.1.1.4'
    'H' 'H' 0.0000 0.0000
                         'International Tables Vol C Tables 4.2.6.8 and 6.1.1.4'
    'N' 'N' 0.0061 0.0033
                         'International Tables Vol C Tables 4.2.6.8 and 6.1.1.4'
    'O' 'O' 0.0106 0.0060
                         'International Tables Vol C Tables 4.2.6.8 and 6.1.1.4'
    'Cl' 'Cl' 0.1484 0.1585
                         'International Tables Vol C Tables 4.2.6.8 and 6.1.1.4'
    'Pt' 'Pt' -1.7033 8.3905
                         'International Tables Vol C Tables 4.2.6.8 and 6.1.1.4'
_computing_data_collection
;
CrysAlis PRO (Agilent, 2012)
;
_computing_cell_refinement
;
CrysAlis PRO (Agilent, 2012)
;
_computing_data_reduction
;
CrysAlis PRO (Agilent, 2012)
;
_computing_structure_solution
;
SHELXS97 (Sheldrick, 2008)
;
_computing_structure_refinement
;
SHELXL97 (Sheldrick, 2008)
;
_computing_molecular_graphics
;
OLEX2 (Dolomanov <i>et al.</i>,  2009)
;
_computing_publication_material
;
OLEX2 (Dolomanov <i>et al.</i>,  2009)
;
loop_
    _atom_site_type_symbol
    _atom_site_label
    _atom_site_fract_x
    _atom_site_fract_y
    _atom_site_fract_z
    _atom_site_U_iso_or_equiv
    _atom_site_adp_type
    _atom_site_calc_flag
    _atom_site_refinement_flags
    _atom_site_occupancy
    _atom_site_symmetry_multiplicity
    _atom_site_disorder_assembly
    _atom_site_disorder_group
    C C3 0.2646(4) 0.9772(3) 0.4633(5) 0.0233(13) Uani d . 1 1 . .
    H H3A 0.2439 1.0130 0.5173 0.028 Uiso calc R 1 1 . .
    H H3B 0.2335 0.9859 0.3748 0.028 Uiso calc R 1 1 . .
    C C4 0.3620(4) 0.9877(3) 0.4750(5) 0.0243(13) Uani d . 1 1 . .
    H H4A 0.3815 0.9562 0.4132 0.029 Uiso calc R 1 1 . .
    H H4B 0.3734 1.0383 0.4551 0.029 Uiso calc R 1 1 . .
    C C5 0.4128(4) 0.9694(3) 0.6083(5) 0.0267(13) Uani d . 1 1 . .
    H H5A 0.4755 0.9727 0.6122 0.032 Uiso calc R 1 1 . .
    H H5B 0.3985 1.0045 0.6691 0.032 Uiso calc R 1 1 . .
    C C6 0.3905(4) 0.8933(3) 0.6443(6) 0.0255(14) Uani d . 1 1 . .
    H H6A 0.4109 0.8580 0.5892 0.031 Uiso calc R 1 1 . .
    H H6B 0.4210 0.8833 0.7326 0.031 Uiso calc R 1 1 . .
    C C7 0.2938(4) 0.8839(3) 0.6313(5) 0.0220(13) Uani d . 1 1 . .
    H H7A 0.2816 0.8332 0.6501 0.026 Uiso calc R 1 1 . .
    H H7B 0.2746 0.9151 0.6937 0.026 Uiso calc R 1 1 . .
    C C11 -0.0526(3) 0.8256(3) 0.5180(4) 0.0175(11) Uani d . 1 1 . .
    C C12 -0.0838(4) 0.8538(3) 0.6181(5) 0.0193(11) Uani d . 1 1 . .
    H H12 -0.0832 0.9044 0.6328 0.023 Uiso calc R 1 1 . .
    C C13 -0.1159(3) 0.8069(3) 0.6957(5) 0.0205(12) Uani d . 1 1 . .
    H H13 -0.1370 0.8248 0.7649 0.025 Uiso calc R 1 1 . .
    C C14 -0.1167(4) 0.7338(3) 0.6710(5) 0.0225(12) Uani d . 1 1 . .
    C C15 -0.0857(4) 0.7057(3) 0.5722(5) 0.0266(14) Uani d . 1 1 . .
    H H15 -0.0870 0.6552 0.5571 0.032 Uiso calc R 1 1 . .
    C C16 -0.0528(4) 0.7522(3) 0.4957(5) 0.0218(12) Uani d . 1 1 . .
    H H16 -0.0303 0.7339 0.4280 0.026 Uiso calc R 1 1 . .
    Cl Cl8 0.10439(9) 0.97037(6) 0.62798(11) 0.0190(3) Uani d . 1 1 . .
    Cl Cl9 0.12310(9) 0.80109(7) 0.32660(11) 0.0212(3) Uani d . 1 1 . .
    N N2 0.2441(3) 0.9028(2) 0.5016(4) 0.0160(9) Uani d . 1 1 . .
    H H2 0.2629 0.8713 0.4469 0.019 Uiso calc R 1 1 . .
    N N10 -0.0192(3) 0.8739(2) 0.4368(4) 0.0157(9) Uani d . 1 1 . .
    H H10A -0.0439 0.9185 0.4409 0.019 Uiso calc R 1 1 . .
    H H10B -0.0373 0.8576 0.3552 0.019 Uiso calc R 1 1 . .
    N N17 -0.1522(3) 0.6855(3) 0.7523(4) 0.0294(12) Uani d . 1 1 . .
    O O18 -0.1616(3) 0.7083(2) 0.8546(3) 0.0316(10) Uani d . 1 1 . .
    O O19 -0.1721(4) 0.6237(2) 0.7150(4) 0.0464(14) Uani d . 1 1 . .
    Pt Pt1 0.113556(13) 0.887195(10) 0.474086(16) 0.01473(9) Uani d . 1 1 . .
loop_
    _atom_site_aniso_label
    _atom_site_aniso_U_11
    _atom_site_aniso_U_22
    _atom_site_aniso_U_33
    _atom_site_aniso_U_12
    _atom_site_aniso_U_13
    _atom_site_aniso_U_23
    C3 0.021(3) 0.032(3) 0.019(3) -0.008(2) 0.007(2) 0.001(2)
    C4 0.024(4) 0.030(3) 0.022(3) -0.003(2) 0.010(2) 0.000(2)
    C5 0.021(3) 0.031(3) 0.029(3) -0.001(3) 0.007(3) -0.003(3)
    C6 0.022(4) 0.026(3) 0.028(3) 0.000(2) 0.005(3) 0.000(2)
    C7 0.018(3) 0.026(3) 0.022(3) -0.001(2) 0.003(2) 0.003(2)
    C11 0.013(3) 0.022(3) 0.016(2) -0.002(2) 0.000(2) 0.000(2)
    C12 0.019(3) 0.019(3) 0.020(3) -0.001(2) 0.006(2) -0.004(2)
    C13 0.013(3) 0.034(3) 0.014(2) -0.003(2) 0.004(2) -0.002(2)
    C14 0.025(3) 0.024(3) 0.021(3) -0.004(2) 0.010(2) 0.005(2)
    C15 0.040(4) 0.017(3) 0.021(3) -0.001(3) 0.004(3) -0.002(2)
    C16 0.025(3) 0.021(3) 0.020(3) -0.001(2) 0.008(2) 0.001(2)
    Cl8 0.0217(8) 0.0195(6) 0.0164(6) 0.0017(5) 0.0054(5) -0.0009(5)
    Cl9 0.0220(8) 0.0239(6) 0.0174(6) 0.0023(6) 0.0039(5) -0.0042(5)
    N2 0.012(3) 0.020(2) 0.016(2) -0.0003(18) 0.0033(18) -0.0026(18)
    N10 0.013(3) 0.019(2) 0.015(2) 0.0011(18) 0.0022(19) -0.0009(18)
    N17 0.031(3) 0.030(3) 0.028(3) -0.003(2) 0.009(2) 0.006(2)
    O18 0.035(3) 0.044(2) 0.021(2) -0.007(2) 0.0163(18) 0.0022(19)
    O19 0.077(4) 0.026(2) 0.046(3) -0.006(2) 0.034(3) 0.003(2)
    Pt1 0.01469(15) 0.01670(13) 0.01350(12) 0.00081(7) 0.00464(9) 0.00004(7)
_geom_special_details
;
All e.s.d.'s (except the e.s.d. in the dihedral angle between two l.s. planes)
are estimated using the full covariance matrix. The cell e.s.d.'s are taken
into account individually in the estimation of e.s.d.'s in distances, angles
and torsion angles; correlations between e.s.d.'s in cell parameters are only
used when they are defined by crystal symmetry. An approximate (isotropic)
treatment of cell e.s.d.'s is used for estimating e.s.d.'s involving l.s.
planes.
;
loop_
    _geom_bond_atom_site_label_1
    _geom_bond_atom_site_label_2
    _geom_bond_site_symmetry_2
    _geom_bond_distance
    _geom_bond_publ_flag
    C3 H3A . 0.9900 ?
    C3 H3B . 0.9900 ?
    C3 C4 . 1.535(8) ?
    C3 N2 . 1.497(6) ?
    C4 H4A . 0.9900 ?
    C4 H4B . 0.9900 ?
    C4 C5 . 1.528(8) ?
    C5 H5A . 0.9900 ?
    C5 H5B . 0.9900 ?
    C5 C6 . 1.526(7) ?
    C6 H6A . 0.9900 ?
    C6 H6B . 0.9900 ?
    C6 C7 . 1.520(8) ?
    C7 H7A . 0.9900 ?
    C7 H7B . 0.9900 ?
    C7 N2 . 1.492(7) ?
    C11 C12 . 1.396(7) ?
    C11 C16 . 1.382(7) ?
    C11 N10 . 1.440(6) ?
    C12 H12 . 0.9500 ?
    C12 C13 . 1.387(7) ?
    C13 H13 . 0.9500 ?
    C13 C14 . 1.381(7) ?
    C14 C15 . 1.382(7) ?
    C14 N17 . 1.458(7) ?
    C15 H15 . 0.9500 ?
    C15 C16 . 1.380(7) ?
    C16 H16 . 0.9500 ?
    Cl8 Pt1 . 2.3039(11) ?
    Cl9 Pt1 . 2.2917(12) ?
    N2 H2 . 0.9300 ?
    N2 Pt1 . 2.046(4) ?
    N10 H10A . 0.9200 ?
    N10 H10B . 0.9200 ?
    N10 Pt1 . 2.068(4) ?
    N17 O18 . 1.231(5) ?
    N17 O19 . 1.232(6) ?
loop_
    _geom_angle_atom_site_label_1
    _geom_angle_atom_site_label_2
    _geom_angle_atom_site_label_3
    _geom_angle_site_symmetry_1
    _geom_angle_site_symmetry_3
    _geom_angle
    _geom_angle_publ_flag
    H3A C3 H3B . . 107.9 ?
    C4 C3 H3A . . 109.3 ?
    C4 C3 H3B . . 109.3 ?
    N2 C3 H3A . . 109.3 ?
    N2 C3 H3B . . 109.3 ?
    N2 C3 C4 . . 111.8(4) ?
    C3 C4 H4A . . 109.5 ?
    C3 C4 H4B . . 109.5 ?
    H4A C4 H4B . . 108.1 ?
    C5 C4 C3 . . 110.8(4) ?
    C5 C4 H4A . . 109.5 ?
    C5 C4 H4B . . 109.5 ?
    C4 C5 H5A . . 109.6 ?
    C4 C5 H5B . . 109.6 ?
    H5A C5 H5B . . 108.1 ?
    C6 C5 C4 . . 110.2(5) ?
    C6 C5 H5A . . 109.6 ?
    C6 C5 H5B . . 109.6 ?
    C5 C6 H6A . . 109.3 ?
    C5 C6 H6B . . 109.3 ?
    H6A C6 H6B . . 107.9 ?
    C7 C6 C5 . . 111.7(5) ?
    C7 C6 H6A . . 109.3 ?
    C7 C6 H6B . . 109.3 ?
    C6 C7 H7A . . 109.3 ?
    C6 C7 H7B . . 109.3 ?
    H7A C7 H7B . . 108.0 ?
    N2 C7 C6 . . 111.5(4) ?
    N2 C7 H7A . . 109.3 ?
    N2 C7 H7B . . 109.3 ?
    C12 C11 N10 . . 119.4(4) ?
    C16 C11 C12 . . 121.2(5) ?
    C16 C11 N10 . . 119.4(4) ?
    C11 C12 H12 . . 120.5 ?
    C13 C12 C11 . . 119.0(5) ?
    C13 C12 H12 . . 120.5 ?
    C12 C13 H13 . . 120.5 ?
    C14 C13 C12 . . 119.0(5) ?
    C14 C13 H13 . . 120.5 ?
    C13 C14 C15 . . 122.2(5) ?
    C13 C14 N17 . . 118.2(5) ?
    C15 C14 N17 . . 119.6(5) ?
    C14 C15 H15 . . 120.6 ?
    C16 C15 C14 . . 118.9(5) ?
    C16 C15 H15 . . 120.6 ?
    C11 C16 H16 . . 120.1 ?
    C15 C16 C11 . . 119.7(5) ?
    C15 C16 H16 . . 120.1 ?
    C3 N2 H2 . . 106.2 ?
    C3 N2 Pt1 . . 111.5(3) ?
    C7 N2 C3 . . 112.2(4) ?
    C7 N2 H2 . . 106.2 ?
    C7 N2 Pt1 . . 113.9(3) ?
    Pt1 N2 H2 . . 106.2 ?
    C11 N10 H10A . . 108.0 ?
    C11 N10 H10B . . 108.0 ?
    C11 N10 Pt1 . . 117.0(3) ?
    H10A N10 H10B . . 107.3 ?
    Pt1 N10 H10A . . 108.0 ?
    Pt1 N10 H10B . . 108.0 ?
    O18 N17 C14 . . 118.7(4) ?
    O18 N17 O19 . . 122.8(5) ?
    O19 N17 C14 . . 118.5(5) ?
    Cl9 Pt1 Cl8 . . 177.84(4) ?
    N2 Pt1 Cl8 . . 91.59(12) ?
    N2 Pt1 Cl9 . . 88.59(12) ?
    N2 Pt1 N10 . . 176.94(15) ?
    N10 Pt1 Cl8 . . 89.56(12) ?
    N10 Pt1 Cl9 . . 90.37(12) ?
loop_
    _geom_torsion_atom_site_label_1
    _geom_torsion_atom_site_label_2
    _geom_torsion_atom_site_label_3
    _geom_torsion_atom_site_label_4
    _geom_torsion_site_symmetry_1
    _geom_torsion_site_symmetry_2
    _geom_torsion_site_symmetry_3
    _geom_torsion_site_symmetry_4
    _geom_torsion
    _geom_torsion_publ_flag
    C3 C4 C5 C6 . . . . 54.8(6) ?
    C3 N2 Pt1 Cl8 . . . . -66.5(3) ?
    C3 N2 Pt1 Cl9 . . . . 115.7(3) ?
    C4 C3 N2 C7 . . . . 54.8(6) ?
    C4 C3 N2 Pt1 . . . . -176.0(3) ?
    C4 C5 C6 C7 . . . . -55.5(6) ?
    C5 C6 C7 N2 . . . . 55.4(6) ?
    C6 C7 N2 C3 . . . . -54.8(6) ?
    C6 C7 N2 Pt1 . . . . 177.4(3) ?
    C7 N2 Pt1 Cl8 . . . . 61.7(3) ?
    C7 N2 Pt1 Cl9 . . . . -116.1(3) ?
    C11 C12 C13 C14 . . . . -0.6(8) ?
    C11 N10 Pt1 Cl8 . . . . -82.4(3) ?
    C11 N10 Pt1 Cl9 . . . . 95.5(3) ?
    C12 C11 C16 C15 . . . . 1.1(8) ?
    C12 C11 N10 Pt1 . . . . 97.9(5) ?
    C12 C13 C14 C15 . . . . 0.7(9) ?
    C12 C13 C14 N17 . . . . -178.9(5) ?
    C13 C14 C15 C16 . . . . 0.0(9) ?
    C13 C14 N17 O18 . . . . -16.4(8) ?
    C13 C14 N17 O19 . . . . 163.1(6) ?
    C14 C15 C16 C11 . . . . -0.9(8) ?
    C15 C14 N17 O18 . . . . 164.0(5) ?
    C15 C14 N17 O19 . . . . -16.5(8) ?
    C16 C11 C12 C13 . . . . -0.3(8) ?
    C16 C11 N10 Pt1 . . . . -81.8(5) ?
    N2 C3 C4 C5 . . . . -54.9(6) ?
    N10 C11 C12 C13 . . . . 180.0(5) ?
    N10 C11 C16 C15 . . . . -179.2(5) ?
    N17 C14 C15 C16 . . . . 179.6(5) ?
loop_
    _geom_hbond_atom_site_label_d
    _geom_hbond_atom_site_label_h
    _geom_hbond_atom_site_label_a
    _geom_hbond_site_symmetry_d
    _geom_hbond_site_symmetry_h
    _geom_hbond_site_symmetry_a
    _geom_hbond_distance_dh
    _geom_hbond_distance_ha
    _geom_hbond_distance_da
    _geom_hbond_angle_dha
    _geom_hbond_publ_flag
    N2 H2 O18 1_555 1_555 8_565 0.93 2.27 3.182(6) 165 y
    N10 H10A Cl8 1_555 1_555 5_576 0.92 2.32 3.198(4) 158 y
    N10 H10B Cl9 1_555 1_555 2_555 0.92 2.37 3.255(4) 161 y
_iucr_refine_instructions_details
;
TITL CHI12 in C2/c No.15
CELL 0.71073 15.87631 18.53942 10.87071 90 103.1191 90
ZERR 8 0.00113 0.00112 0.00061 0 0.0066 0
LATT 7
SYMM -X,+Y,0.5-Z
SFAC C H N O Cl Pt
UNIT 88 136 24 16 16 8
L.S. 20
PLAN  10
TEMP -173
BOND $H
CONF
HTAB
fmap 2
acta 50
SHEL 999 0.8
REM <HKL>C:/XRD/Hanoi/CHI12/CHI12.hkl</HKL>
WGHT    0.029600    0.583900
FVAR       1.13599
C3    1    0.264551    0.977193    0.463287    11.00000    0.02055    0.03200 =
         0.01879    0.00115    0.00739   -0.00793
AFIX  23
H3A   2    0.243872    1.012971    0.517306    11.00000   -1.20000
H3B   2    0.233498    0.985935    0.374758    11.00000   -1.20000
AFIX   0
C4    1    0.361968    0.987651    0.474970    11.00000    0.02412    0.02967 =
         0.02171   -0.00019    0.01041   -0.00320
AFIX  23
H4A   2    0.381454    0.956205    0.413242    11.00000   -1.20000
H4B   2    0.373439    1.038326    0.455140    11.00000   -1.20000
AFIX   0
C5    1    0.412758    0.969364    0.608324    11.00000    0.02069    0.03096 =
         0.02931   -0.00314    0.00750   -0.00089
AFIX  23
H5A   2    0.475543    0.972665    0.612183    11.00000   -1.20000
H5B   2    0.398513    1.004505    0.669112    11.00000   -1.20000
AFIX   0
C6    1    0.390491    0.893316    0.644267    11.00000    0.02214    0.02597 =
         0.02775   -0.00027    0.00453    0.00004
AFIX  23
H6A   2    0.410865    0.857980    0.589195    11.00000   -1.20000
H6B   2    0.421006    0.883349    0.732619    11.00000   -1.20000
AFIX   0
C7    1    0.293781    0.883926    0.631321    11.00000    0.01758    0.02607 =
         0.02184    0.00338    0.00339   -0.00089
AFIX  23
H7A   2    0.281552    0.833241    0.650055    11.00000   -1.20000
H7B   2    0.274608    0.915120    0.693667    11.00000   -1.20000
AFIX   0
C11   1   -0.052559    0.825634    0.518012    11.00000    0.01347    0.02193 =
         0.01555   -0.00042   -0.00019   -0.00214
C12   1   -0.083837    0.853831    0.618073    11.00000    0.01887    0.01949 =
         0.02029   -0.00372    0.00623   -0.00127
AFIX  43
H12   2   -0.083168    0.904363    0.632758    11.00000   -1.20000
AFIX   0
C13   1   -0.115906    0.806914    0.695715    11.00000    0.01338    0.03399 =
         0.01447   -0.00152    0.00399   -0.00340
AFIX  43
H13   2   -0.137020    0.824800    0.764905    11.00000   -1.20000
AFIX   0
C14   1   -0.116705    0.733823    0.671003    11.00000    0.02515    0.02364 =
         0.02127    0.00468    0.01034   -0.00358
C15   1   -0.085667    0.705716    0.572185    11.00000    0.04031    0.01730 =
         0.02089   -0.00216    0.00444   -0.00087
AFIX  43
H15   2   -0.086955    0.655210    0.557117    11.00000   -1.20000
AFIX   0
C16   1   -0.052751    0.752244    0.495706    11.00000    0.02546    0.02116 =
         0.02025    0.00082    0.00842   -0.00075
AFIX  43
H16   2   -0.030330    0.733892    0.428035    11.00000   -1.20000
AFIX   0
CL8   5    0.104390    0.970371    0.627976    11.00000    0.02172    0.01947 =
         0.01643   -0.00089    0.00538    0.00167
CL9   5    0.123100    0.801094    0.326596    11.00000    0.02198    0.02389 =
         0.01743   -0.00420    0.00390    0.00226
N2    3    0.244107    0.902824    0.501633    11.00000    0.01161    0.02006 =
         0.01650   -0.00263    0.00328   -0.00031
AFIX  13
H2    2    0.262918    0.871311    0.446921    11.00000   -1.20000
AFIX   0
N10   3   -0.019182    0.873915    0.436850    11.00000    0.01252    0.01896 =
         0.01528   -0.00095    0.00216    0.00109
AFIX  23
H10A  2   -0.043858    0.918501    0.440855    11.00000   -1.20000
H10B  2   -0.037319    0.857650    0.355158    11.00000   -1.20000
AFIX   0
N17   3   -0.152180    0.685540    0.752253    11.00000    0.03124    0.02955 =
         0.02848    0.00619    0.00922   -0.00291
O18   4   -0.161566    0.708307    0.854632    11.00000    0.03480    0.04363 =
         0.02121    0.00222    0.01627   -0.00722
O19   4   -0.172057    0.623739    0.714951    11.00000    0.07746    0.02555 =
         0.04608    0.00306    0.03444   -0.00628
PT1   6    0.113556    0.887195    0.474086    11.00000    0.01469    0.01670 =
         0.01350    0.00004    0.00464    0.00081
HKLF 4
REM  CHI12 in C2/c No.15
REM R1 =  0.0315 for   2713 Fo > 4sig(Fo)  and  0.0385 for all   3109 data
REM    172 parameters refined using      0 restraints
END
WGHT      0.0296      0.5838
REM Highest difference peak  2.751,  deepest hole -1.822,  1-sigma level  0.212
Q1    1   0.1196  0.8868  0.5617  11.00000  0.05    2.75
Q2    1   0.1054  0.8854  0.3808  11.00000  0.05    2.64
Q3    1   0.1799  0.8885  0.5117  11.00000  0.05    2.11
Q4    1   0.0562  0.8880  0.4590  11.00000  0.05    1.88
Q5    1   0.0433  0.8858  0.4296  11.00000  0.05    1.71
Q6    1   0.3389  1.1123  0.4203  11.00000  0.05    1.23
Q7    1   0.1417  0.8879  0.3534  11.00000  0.05    0.91
Q8    1   0.1042  0.9398  0.4762  11.00000  0.05    0.84
Q9    1  -0.1082  0.6575  0.5215  11.00000  0.05    0.83
Q10   1  -0.1039  0.7993  0.8813  11.00000  0.05    0.83
REM The information below was added by Olex2.
REM
REM R1 = 0.0315 for 2713 Fo > 4sig(Fo) and 0.0385 for all 8872 data
REM n/a parameters refined using n/a restraints
REM Highest difference peak 2.75, deepest hole -1.82
REM Mean Shift 0, Max Shift 0.
REM +++ Tabular Listing of Refinement Information +++
REM R1_all = 0.0385
REM R1_gt = 0.0315
REM wR_ref = 0.0720
REM GOOF = 1.101
REM Shift_max = 0
REM Shift_mean = 0
REM Reflections_all = 8872
REM Reflections_gt = 2713
REM Parameters = n/a
REM Hole = -1.82
REM Peak = 2.75
REM Flack = n/a
;
