# Supplementary material for: Crystal structure of trans-di­chlorido­(4-nitro­aniline-κN 1)(piperidine-κN)platinum(II)
Source: Acta Crystallogr E Crystallogr Commun. 2015 May 20;71(Pt 6):644–6. doi: 10.1107/S2056989015009196 (PMC4459372; doi:10.1107/S2056989015009196)
Supplement: Supplementary file 2 [file e-71-00644-Isup2.hkl]

# 
# h,k,l, Fc-squared, Fo-squared, sigma(Fo-squared) and status flag 
# 
data_I
_shelx_title ' CHI12 in C2/c No.15' 
_shelx_refln_list_code          4 
_shelx_F_calc_maximum      863.09 
_exptl_crystal_F_000      1856.00 
_reflns_d_resolution_high  0.8001 
 
loop_ 
 _symmetry_equiv_pos_as_xyz 
 'x, y, z' 
 '-x, y, -z+1/2' 
 'x+1/2, y+1/2, z' 
 '-x+1/2, y+1/2, -z+1/2' 
 '-x, -y, -z' 
 'x, -y, z-1/2' 
 '-x+1/2, -y+1/2, -z' 
 'x+1/2, -y+1/2, z-1/2' 
 
_cell_length_a    15.8763 
_cell_length_b    18.5394 
_cell_length_c    10.8707 
_cell_angle_alpha  90.000 
_cell_angle_beta  103.119 
_cell_angle_gamma  90.000 
 
_shelx_F_squared_multiplier     1.000 
 
loop_ 
 _refln_index_h 
 _refln_index_k 
 _refln_index_l 
 _refln_F_squared_calc 
 _refln_F_squared_meas 
 _refln_F_squared_sigma 
 _refln_observed_status 
   4   0   0   744915.81   774910.56   9127.22 o 
   6   0   0   127998.37   136565.20   2327.83 o 
   8   0   0   282379.19   293960.28   5401.37 o 
  10   0   0    86968.74    93623.24   3067.99 o 
  12   0   0    63379.71    67720.05   2867.52 o 
  14   0   0   103566.70   115058.83   4208.34 o 
  16   0   0    14353.82    15119.53   1608.68 o 
  18   0   0    59371.66    71353.45   5375.23 o 
   3   1   0    11885.85    12474.98    250.01 o 
   5   1   0   212914.53   215379.11   2062.03 o 
   7   1   0    10808.19    10585.24    454.27 o 
   9   1   0   145268.81   151679.86   2708.39 o 
  11   1   0      441.54      470.09    146.69 o 
  13   1   0    87965.75    93249.52   2522.89 o 
  15   1   0     7696.61     6988.49    902.48 o 
  17   1   0    36756.64    38617.72   2216.07 o 
  19   1   0    10614.69    13813.01   1772.05 o 
   2   2   0     4504.94     4457.04    146.18 o 
   4   2   0      620.21      744.58     77.81 o 
   6   2   0    19062.06    19034.47    401.81 o 
   8   2   0     7291.77     7476.84    438.47 o 
  10   2   0    10464.96    10522.60    523.30 o 
  12   2   0      435.94      270.80    108.81 o 
  14   2   0     4148.77     4770.67    686.08 o 
  16   2   0      847.18      623.99    487.13 o 
  18   2   0      245.77      490.98    283.17 o 
   1   3   0    94030.62    93946.27   1846.29 o 
   3   3   0     2725.51     3283.51    141.09 o 
   5   3   0    81930.57    83362.38   1171.15 o 
   7   3   0     8690.43     7078.15   1357.56 o 
   9   3   0    61229.38    49081.22  13889.63 o 
  11   3   0     6294.86     4722.24    957.88 o 
  13   3   0    31420.04    34458.48   1779.36 o 
  15   3   0      189.35      215.11    251.66 o 
  17   3   0    20236.98    20399.67   1773.11 o 
  19   3   0      140.04     -503.90    503.90 o 
   0   4   0   222608.45   224724.45   1812.00 o 
   2   4   0     1231.96     1343.66     93.63 o 
   4   4   0    94218.45    93772.24   1112.24 o 
   6   4   0    15331.22    15949.82    455.49 o 
   8   4   0    76717.29    83840.77   3569.75 o 
  10   4   0    53651.83    62656.31   3419.78 o 
  12   4   0    31905.12    35063.16   1744.53 o 
  14   4   0    44928.23    47367.09   2208.29 o 
  16   4   0     9142.06     8820.36   1007.78 o 
  18   4   0    29140.67    34404.75   2210.61 o 
   1   5   0   107450.25   106247.04   1469.61 o 
   3   5   0    33961.05    33743.57    564.25 o 
   5   5   0    88175.33    89526.61   1297.45 o 
   7   5   0    14074.46    14168.14    477.68 o 
   9   5   0    69393.59    76986.90   3616.94 o 
  11   5   0      120.00     -272.72    333.84 o 
  13   5   0    26978.18    31431.10   1759.27 o 
  15   5   0     8439.23     8311.45    968.62 o 
  17   5   0    20927.15    21400.15   1677.47 o 
   0   6   0     9606.94     9404.41    333.20 o 
   2   6   0       73.18       82.76     36.03 o 
   4   6   0     8554.58     8165.69    307.82 o 
   6   6   0     5157.08     5205.40    335.22 o 
   8   6   0    14411.05    14885.23    679.52 o 
  10   6   0     8823.52     9399.13   1329.37 o 
  12   6   0     7923.23     8086.35   1354.44 o 
  14   6   0    12821.47    14136.45   1232.86 o 
  16   6   0     3228.94     2705.78    534.79 o 
  18   6   0     8015.93     9470.67   1300.46 o 
   1   7   0    13657.40    14106.14    317.33 o 
   3   7   0       93.46      204.94     52.84 o 
   5   7   0     8479.00     7953.73    374.62 o 
   7   7   0       13.97      -31.23     71.22 o 
   9   7   0     3013.00     2709.17    610.97 o 
  11   7   0     3625.99     2978.91    833.15 o 
  13   7   0     1419.78     1047.96    354.41 o 
  15   7   0     3044.92     3900.79    875.91 o 
  17   7   0      310.38      178.68    979.72 o 
   0   8   0   186093.62   193166.75   2279.99 o 
   2   8   0     2831.95     2959.49    178.97 o 
   4   8   0    59571.82    60655.66   1947.91 o 
   6   8   0    22303.05    20619.28    720.61 o 
   8   8   0    49617.91    49578.85   1243.32 o 
  10   8   0    43355.66    44667.96   2126.20 o 
  12   8   0    17359.29    17990.34   2033.33 o 
  14   8   0    36563.08    45439.57   3466.33 o 
  16   8   0     3023.50     3419.45   1030.68 o 
  18   8   0    20623.37    25598.43   1941.83 o 
   1   9   0    74852.42    73239.20   1180.17 o 
   3   9   0    27632.85    27490.54    799.95 o 
   5   9   0   127361.00   123386.50   3424.73 o 
   7   9   0    16869.69    16901.80    693.00 o 
   9   9   0   128596.26   127221.38   2197.56 o 
  11   9   0       90.26      -37.35    109.28 o 
  13   9   0    70094.71    73907.63   4280.32 o 
  15   9   0     4502.13     5898.28   1204.41 o 
  17   9   0    37352.43    44282.08   6066.16 o 
   0  10   0   189784.11   193662.78   2665.17 o 
   2  10   0     1420.58     1683.69    145.73 o 
   4  10   0   120946.24   119766.32   2986.10 o 
   6  10   0     8051.42     7737.71    467.16 o 
   8  10   0    88328.45    87597.73   1751.86 o 
  10  10   0    15017.04    15217.41    764.10 o 
  12  10   0    25281.27    26147.68   2427.66 o 
  14  10   0    23732.11    26936.30   2679.73 o 
  16  10   0    10042.05    11934.24   1274.22 o 
   1  11   0      355.40      464.94     85.44 o 
   3  11   0     1628.41     1604.34    330.08 o 
   5  11   0      228.44      333.21    121.98 o 
   7  11   0        3.35       23.31     66.38 o 
   9  11   0      196.10      142.79    111.93 o 
  11  11   0     1051.18     1129.29    264.56 o 
  13  11   0     1217.88     1710.31    714.92 o 
  15  11   0      266.65     1256.02    485.58 o 
  17  11   0     2306.59     3305.18    717.87 o 
   0  12   0   139823.09   141335.12   3934.22 o 
   2  12   0     1281.43     1010.33    139.52 o 
   4  12   0    95708.85    96255.18   2323.39 o 
   6  12   0     6664.67     6717.58    462.51 o 
   8  12   0    42683.25    41123.24   1495.14 o 
  10  12   0    38212.68    38683.26   1284.49 o 
  12  12   0    10377.30    10506.63    920.49 o 
  14  12   0    21480.88    23143.19   2492.06 o 
  16  12   0     1062.67     2348.24   1272.90 o 
   1  13   0   100807.38   107227.94   2349.53 o 
   3  13   0    39550.77    39631.72    897.35 o 
   5  13   0   145457.84   149841.28   3287.36 o 
   7  13   0    19885.16    19089.87    820.72 o 
   9  13   0   133046.97   134619.30   3544.69 o 
  11  13   0      307.27      299.14    122.18 o 
  13  13   0    87116.76    87278.26   2858.63 o 
  15  13   0     3783.16     2537.56    810.84 o 
   0  14   0   149473.12   151148.78   3900.00 o 
   2  14   0     2354.39     2095.22    230.16 o 
   4  14   0    88030.98    90526.06   1470.30 o 
   6  14   0    25520.91    25296.44    960.09 o 
   8  14   0    54246.61    55705.30   1865.87 o 
  10  14   0    28638.59    28062.61   1134.61 o 
  12  14   0    24418.41    23845.69   1104.26 o 
  14  14   0    36461.04    39219.43   3241.07 o 
   1  15   0     6094.84     6205.38    498.05 o 
   3  15   0     3997.89     3957.66    298.54 o 
   5  15   0     7756.99     7744.38    526.96 o 
   7  15   0       61.68      112.88    144.75 o 
   9  15   0     2737.52     2546.39    325.83 o 
  11  15   0      738.91      587.54    162.14 o 
  13  15   0     2832.93     2634.85    482.15 o 
   0  16   0     9392.67     9110.87    957.67 o 
   2  16   0      390.50      424.36    153.78 o 
   4  16   0     6508.00     6791.07    409.74 o 
   6  16   0     1607.89     1425.20    236.06 o 
   8  16   0     3422.78     3048.78    394.66 o 
  10  16   0      314.69      368.66    136.94 o 
  12  16   0     7366.27     6883.80    588.64 o 
   1  17   0    19490.65    20621.11   1058.77 o 
   3  17   0     4167.51     4410.48    332.26 o 
   5  17   0    23053.38    24820.89    823.34 o 
   7  17   0     1630.86     1603.45    399.81 o 
   9  17   0    19250.80    19678.83    969.72 o 
  11  17   0       21.47     -187.36    187.36 o 
  13  17   0    15424.74    15224.48   1217.13 o 
   0  18   0    29334.86    32021.89   1935.18 o 
   2  18   0      268.06      105.60    142.51 o 
   4  18   0    31347.43    31533.87    944.03 o 
   6  18   0     3447.03     3467.27    391.28 o 
   8  18   0    21422.03    20567.31   1324.46 o 
  10  18   0    12934.12    12839.87    995.23 o 
  12  18   0    13877.65    12903.62   1020.28 o 
   1  19   0     6813.07     7421.07    665.05 o 
   3  19   0     8073.85     7634.27    529.21 o 
   5  19   0    10984.34    11757.05    714.22 o 
   7  19   0     2129.34     1962.83    357.79 o 
   9  19   0    11960.90    11731.30   1164.50 o 
  11  19   0      614.13      913.58    259.05 o 
   0  20   0      121.13      165.23    183.46 o 
   2  20   0       61.73      -21.14    116.98 o 
   4  20   0      155.57     -125.71    165.74 o 
   6  20   0       14.00     -181.79    181.79 o 
   8  20   0      163.83      237.27    183.85 o 
   1  21   0    12995.21    13548.97    781.11 o 
   3  21   0     3827.02     2538.59    364.01 o 
   5  21   0    20526.16    21443.94   1285.50 o 
   7  21   0     2319.37     1819.56    357.10 o 
   0  22   0    66487.65    64553.68   3145.35 o 
   2  22   0     1168.70      798.31    316.02 o 
   4  22   0    50953.64    51658.69   2926.26 o 
   6  22   0    10132.78     9406.73   1259.72 o 
   1  23   0    17726.23    16723.93   1154.45 o 
 -19   1   1    11709.80    13659.88   1490.00 o 
 -17   1   1      764.68      444.57    155.70 o 
 -15   1   1    25904.45    28150.69   1307.84 o 
 -13   1   1     1845.60     1370.11    230.55 o 
 -11   1   1    45737.15    45847.05   1227.11 o 
  -9   1   1    32981.68    35296.13   1140.33 o 
  -7   1   1   139296.84   149838.59   2255.18 o 
  -5   1   1    91294.62    97396.60   1778.93 o 
  -3   1   1    55675.92    53488.83    852.76 o 
   1   1   1   102738.09   107552.27   1717.06 o 
   3   1   1    13609.03    14301.47    233.31 o 
   5   1   1    38210.32    38868.31    552.34 o 
   7   1   1   128857.02   129994.15   1739.56 o 
   9   1   1     2230.02     2350.26    244.03 o 
  11   1   1    77282.98    82601.33   2225.45 o 
  13   1   1    11332.71    13020.06   1382.85 o 
  15   1   1    41731.95    44866.67   2798.28 o 
 -18   2   1    10305.12    10960.39   1015.97 o 
 -16   2   1    50021.39    52139.43   2493.28 o 
 -14   2   1    42568.81    46368.51   2193.46 o 
 -12   2   1    50918.60    55482.08   1688.63 o 
 -10   2   1    73583.81    74806.55   3994.67 o 
  -8   2   1    34441.76    35835.45    939.34 o 
  -6   2   1   182456.89   187439.52   1598.99 o 
  -4   2   1       61.86      125.13     34.49 o 
  -2   2   1   237152.83   246035.22   1743.42 o 
   0   2   1    18389.46    19637.88    721.38 o 
   2   2   1   275367.66   277007.56   5621.21 o 
   4   2   1    46736.12    47352.26    623.96 o 
   6   2   1   354092.31   352109.25   2838.28 o 
   8   2   1   107613.97   108999.02   3247.10 o 
  10   2   1    90367.99    91141.97   3234.98 o 
  12   2   1    79537.79    83626.11   3409.83 o 
  14   2   1    16575.77    16887.80   1653.64 o 
  16   2   1    76162.80    84583.34   3248.65 o 
  18   2   1     1311.81      838.57    594.45 o 
 -19   3   1    23608.26    27302.42   1735.29 o 
 -17   3   1     8083.66     8276.35    968.81 o 
 -15   3   1    71321.00    78544.37   2957.68 o 
 -13   3   1      553.56      158.10    111.39 o 
 -11   3   1    95804.38   104384.65   2570.51 o 
  -9   3   1     6033.45     5739.19    474.41 o 
  -7   3   1   214152.25   212809.36   6505.38 o 
  -5   3   1    14091.11    13465.06    364.92 o 
  -3   3   1   146428.00   151620.45   1092.14 o 
  -1   3   1   283165.84   290398.97   1855.43 o 
   1   3   1   128526.57   129199.27   1267.04 o 
   3   3   1   197664.53   201907.95   2957.04 o 
   5   3   1     3069.99     2749.68    151.55 o 
   7   3   1   208029.42   213259.08   2488.13 o 
   9   3   1      129.26      127.49     98.53 o 
  11   3   1    85202.42    56152.04  24284.75 o 
  13   3   1     5364.50     4708.93    788.72 o 
  15   3   1    52126.81    55748.23   2537.41 o 
  17   3   1    12903.44    12624.75   1294.47 o 
 -18   4   1       76.94     -437.29    437.29 o 
 -16   4   1     8636.78     8923.00   1044.31 o 
 -14   4   1     1018.34      578.59    589.61 o 
 -12   4   1     7881.15    10222.86   1514.32 o 
 -10   4   1     3441.43     3334.21    772.69 o 
  -8   4   1     9804.05     9911.50   1188.49 o 
  -6   4   1    13381.82    12651.51    532.96 o 
  -4   4   1    38290.52    39683.63    544.63 o 
  -2   4   1    26731.04    27537.26    328.62 o 
   0   4   1    44870.18    47722.83    707.15 o 
   2   4   1    21408.32    21285.60    524.95 o 
   4   4   1     8429.64     8389.70    336.30 o 
   6   4   1     7188.56     6417.98    327.64 o 
   8   4   1      164.32      253.49    224.16 o 
  10   4   1     4333.38     3642.49    666.78 o 
  12   4   1     5116.74     5324.13    668.93 o 
  14   4   1     1600.52      911.71    348.31 o 
  16   4   1     9069.03     8383.26   1018.79 o 
  18   4   1        3.52     -489.98    489.98 o 
 -19   5   1     9216.96    10363.05   1247.77 o 
 -17   5   1       68.63       50.34    165.10 o 
 -15   5   1    18629.73    20702.25   1542.65 o 
 -13   5   1     6980.84     8418.64   1439.15 o 
 -11   5   1    16642.05    19208.89   2001.83 o 
  -9   5   1    14109.48    14835.68   1569.69 o 
  -7   5   1    12627.35    11119.43    768.40 o 
  -5   5   1    26086.30    27204.15    450.38 o 
  -3   5   1     6358.50     6155.58    188.38 o 
  -1   5   1    14345.11    14513.43    237.42 o 
   1   5   1      164.02      164.15     26.64 o 
   3   5   1    13790.92    13495.31    476.91 o 
   5   5   1      432.07      406.39     92.86 o 
   7   5   1    17128.48    17068.22    975.94 o 
   9   5   1     3669.14     3609.39    366.54 o 
  11   5   1    13584.80    15743.34   1324.05 o 
  13   5   1      864.28      548.30    348.47 o 
  15   5   1     7468.67     6691.63    876.85 o 
  17   5   1     3172.77     3147.84   1107.91 o 
 -18   6   1     8358.78     9048.60   1367.72 o 
 -16   6   1    48573.77    56052.66   2651.65 o 
 -14   6   1    37772.91    45199.18   3527.02 o 
 -12   6   1    23779.61    25630.97   2408.66 o 
 -10   6   1    74030.77    77839.84   3847.28 o 
  -8   6   1    15148.03    15076.35    738.34 o 
  -6   6   1   126420.61   123953.11   1398.13 o 
  -4   6   1     1309.81     1284.90     95.70 o 
  -2   6   1   166419.83   170935.03   1236.49 o 
   0   6   1      140.08      181.51     35.68 o 
   2   6   1    85732.69    84847.77   1526.63 o 
   4   6   1     2900.43     2867.72    228.00 o 
   6   6   1    69614.40    70835.64   1326.91 o 
   8   6   1    23836.16    22947.88    810.51 o 
  10   6   1    15725.87    16046.70    822.83 o 
  12   6   1    19673.99    22653.45   1447.48 o 
  14   6   1     2877.93     2612.24    584.47 o 
  16   6   1    33855.27    35548.63   2140.94 o 
  18   6   1      284.60     -481.17    481.17 o 
 -17   7   1     3784.79     5077.28    826.23 o 
 -15   7   1    85615.43   106936.98   7780.11 o 
 -13   7   1      674.31      484.65    263.17 o 
 -11   7   1    93033.45   103737.38   4712.45 o 
  -9   7   1    16834.78    16165.27   1620.49 o 
  -7   7   1   125057.77   123886.76   1630.91 o 
  -5   7   1    57010.18    55806.27    979.81 o 
  -3   7   1    50728.28    51219.20    756.60 o 
  -1   7   1   143892.31   144500.12   1119.36 o 
   1   7   1    21480.68    21087.28    427.52 o 
   3   7   1   112337.57   111749.24   2493.45 o 
   5   7   1     2776.47     2594.10    240.13 o 
   7   7   1   121291.24   116499.34   1869.26 o 
   9   7   1     1954.39     1413.32    205.55 o 
  11   7   1    62739.48    65962.92   1799.75 o 
  13   7   1     4515.71     4788.70    707.24 o 
  15   7   1    35786.08    39213.60   3200.73 o 
  17   7   1     8841.69     8041.47   1173.61 o 
 -18   8   1     9667.31    12553.70   1689.85 o 
 -16   8   1     9926.62    11302.12   1572.68 o 
 -14   8   1    17204.07    20162.26   2343.59 o 
 -12   8   1     4723.32     4705.79   1067.85 o 
 -10   8   1    47923.76    48975.56   3021.64 o 
  -8   8   1     2897.13     2901.93    225.57 o 
  -6   8   1    57935.21    57977.89   1221.22 o 
  -4   8   1     4161.99     3938.28    238.29 o 
  -2   8   1    97417.05   103932.47   1036.97 o 
   0   8   1    33126.11    33936.47    685.19 o 
   2   8   1    53048.90    55884.35   1283.76 o 
   4   8   1    59680.24    60615.32   1058.65 o 
   6   8   1    17484.44    16718.01    654.28 o 
   8   8   1    30422.91    31190.73    983.19 o 
  10   8   1     9256.20     8993.87    564.39 o 
  12   8   1     9291.52    10025.78   1001.73 o 
  14   8   1     1065.11     1478.81    424.46 o 
  16   8   1    10840.02    12255.59   1279.73 o 
 -17   9   1     5567.55     6875.52    989.41 o 
 -15   9   1      129.49      639.59    522.41 o 
 -13   9   1     5853.60     6717.31   1317.48 o 
 -11   9   1     2096.00     2862.13    756.81 o 
  -9   9   1    14602.79     6988.61   3933.62 o 
  -7   9   1     9054.89     9259.89    510.64 o 
  -5   9   1     4971.51     5053.96    345.69 o 
  -3   9   1    13009.80    12775.93    507.89 o 
  -1   9   1      193.59      282.47     50.08 o 
   1   9   1     7224.64     7406.86    307.14 o 
   3   9   1      158.88      110.15     52.82 o 
   5   9   1     7624.34     7274.24    425.45 o 
   7   9   1     5953.21     6452.16    438.76 o 
   9   9   1      501.29      304.76    123.88 o 
  11   9   1     1534.44     1420.56    335.40 o 
  13   9   1      466.87      586.43    412.99 o 
  15   9   1      169.78      536.26    391.32 o 
  17   9   1      198.23      191.01    366.22 o 
 -16  10   1    23931.96    26026.64   2900.41 o 
 -14  10   1    19744.17    21347.26   2426.17 o 
 -12  10   1    27129.03    29236.86   2595.97 o 
 -10  10   1    21785.06    21583.72   1177.84 o 
  -8  10   1    20481.32    20529.23    637.30 o 
  -6  10   1    63789.96    64418.63   1365.05 o 
  -4  10   1    14049.73    14333.40    581.57 o 
  -2  10   1    93735.87    96748.05   1104.70 o 
   0  10   1     1071.56     1171.35    177.13 o 
   2  10   1   112970.80   118027.41   4226.82 o 
   4  10   1    15554.98    16015.96    668.62 o 
   6  10   1    94453.17    94074.40   2635.21 o 
   8  10   1    32556.26    32257.47   1042.49 o 
  10  10   1    26896.39    26782.01   1348.76 o 
  12  10   1    37051.23    38493.07   2852.45 o 
  14  10   1     9390.40    10538.32   1736.27 o 
  16  10   1    41821.25    48439.81   4021.44 o 
 -17  11   1     4743.25     4730.71   1392.17 o 
 -15  11   1    48579.92    56646.56   4126.45 o 
 -13  11   1      939.42     1123.12    539.68 o 
 -11  11   1    75923.88    75777.75   2396.50 o 
  -9  11   1    19963.99    18970.76   1156.18 o 
  -7  11   1   142801.05   141477.66   2233.08 o 
  -5  11   1    51498.93    52047.12   1309.96 o 
  -3  11   1   142730.89   143766.31   2047.30 o 
  -1  11   1   182878.45   191549.42   2436.40 o 
   1  11   1   101097.65   105587.20   2019.46 o 
   3  11   1   165182.16   173366.03   6707.16 o 
   5  11   1     7168.82     6296.95    418.26 o 
   7  11   1   167175.19   167818.00   3837.28 o 
   9  11   1      669.84      625.92    156.98 o 
  11  11   1   105656.05   108573.60   2243.41 o 
  13  11   1     7972.09     9467.83   1212.54 o 
  15  11   1    73567.39    85391.57   6838.20 o 
 -16  12   1    18271.96    19650.20   2526.45 o 
 -14  12   1     7277.77     8018.32   1470.33 o 
 -12  12   1    27301.54    26828.51   2459.81 o 
 -10  12   1    21704.63    20914.89    925.96 o 
  -8  12   1    15393.28    15066.16    735.52 o 
  -6  12   1    65390.73    65801.69   1504.95 o 
  -4  12   1     4218.90     4097.35    264.10 o 
  -2  12   1    92921.45    91295.17   1163.96 o 
   0  12   1     1068.83      797.75    128.42 o 
   2  12   1   105228.09   107804.42   3099.31 o 
   4  12   1    18393.64    18532.63    729.12 o 
   6  12   1    83305.37    85075.07   2567.88 o 
   8  12   1    34016.23    34185.80   1121.19 o 
  10  12   1    37786.74    37743.39   1270.90 o 
  12  12   1    36486.36    36671.96   1339.61 o 
  14  12   1    10016.32    11792.05   1915.08 o 
  16  12   1    29289.85    35187.80   4130.35 o 
 -15  13   1      886.61      857.49    460.64 o 
 -13  13   1     5615.68     4129.05   1029.85 o 
 -11  13   1     7508.66     7990.74    764.71 o 
  -9  13   1      487.11      486.01    118.79 o 
  -7  13   1    20966.36    21229.86    857.72 o 
  -5  13   1      194.81      120.69     57.21 o 
  -3  13   1     3222.47     3011.72    229.63 o 
  -1  13   1     5885.87     6087.48    394.66 o 
   1  13   1    11458.13    11725.95    687.23 o 
   3  13   1     3590.98     3567.52    393.40 o 
   5  13   1     1545.17     1216.60    191.26 o 
   7  13   1    10585.10    10748.44    618.24 o 
   9  13   1     1719.28     1402.91    236.15 o 
  11  13   1     2230.72     1858.42    271.34 o 
  13  13   1     1210.52     1111.36    346.46 o 
  15  13   1      417.33      973.76    478.15 o 
 -14  14   1     8636.55     8339.29   1465.00 o 
 -12  14   1     2138.29     1798.17    386.66 o 
 -10  14   1    10938.60    11686.07    718.59 o 
  -8  14   1     1087.48     1018.69    210.52 o 
  -6  14   1    21162.44    21173.29    857.16 o 
  -4  14   1     1222.29     1252.13    155.82 o 
  -2  14   1    33847.64    34913.80    831.08 o 
   0  14   1    12672.89    13161.06    602.06 o 
   2  14   1    26448.62    26648.44    870.35 o 
   4  14   1    16486.02    16394.64    725.92 o 
   6  14   1    20508.15    21021.83    876.85 o 
   8  14   1    13652.42    13400.13    737.04 o 
  10  14   1     4430.85     4088.29    415.26 o 
  12  14   1     4954.83     5392.43    529.62 o 
  14  14   1     1928.59     2042.22    579.91 o 
 -13  15   1       91.60     -687.78    687.78 o 
 -11  15   1    59456.34    59036.25   1741.28 o 
  -9  15   1     4168.30     4230.31    437.50 o 
  -7  15   1    72798.08    74487.58   2274.89 o 
  -5  15   1    33804.20    34516.90    894.11 o 
  -3  15   1    46444.76    47066.71   1467.81 o 
  -1  15   1    50194.86    53605.73   2140.93 o 
   1  15   1    13947.22    15154.60    832.03 o 
   3  15   1    64665.75    67461.41   1478.00 o 
   5  15   1     4302.85     4387.92    395.88 o 
   7  15   1    62754.20    64352.88   1631.61 o 
   9  15   1     3905.09     3257.44    368.07 o 
  11  15   1    45318.83    45997.43   1542.71 o 
  13  15   1     4354.67     4899.96    648.33 o 
 -14  16   1    10481.72    10988.32   1712.98 o 
 -12  16   1    20736.74    20701.98   1347.89 o 
 -10  16   1    37110.12    38679.68   1373.97 o 
  -8  16   1    10822.07    10117.89    665.09 o 
  -6  16   1    66718.65    67254.94   1613.20 o 
  -4  16   1     1164.37      935.79    143.14 o 
  -2  16   1    75634.16    78121.84   4220.79 o 
   0  16   1       84.13       -9.77    135.99 o 
   2  16   1    59368.24    63938.94   1815.07 o 
   4  16   1     6189.22     5706.45    417.46 o 
   6  16   1    43146.55    44750.23   1878.37 o 
   8  16   1    16982.33    17535.79    875.60 o 
  10  16   1    18066.29    18851.13    955.86 o 
  12  16   1    19490.42    19046.33   1027.82 o 
 -13  17   1      525.80      645.55    255.96 o 
 -11  17   1    13278.81    12722.02    829.76 o 
  -9  17   1      520.85      441.33    173.34 o 
  -7  17   1    11871.58    12620.56    734.35 o 
  -5  17   1     1633.02     1891.81    277.59 o 
  -3  17   1     8540.59     8030.24    544.78 o 
  -1  17   1    11358.08    10519.81    616.02 o 
   1  17   1     6406.27     6425.27    463.61 o 
   3  17   1    17685.10    18985.34    807.89 o 
   5  17   1      320.48      172.58    114.57 o 
   7  17   1    10826.54    10704.41    680.90 o 
   9  17   1       43.88       75.85     83.24 o 
  11  17   1     8865.21     8016.33    754.28 o 
 -12  18   1     2194.52     2001.78    503.01 o 
 -10  18   1      177.09       -2.59    237.77 o 
  -8  18   1      530.37      476.78    153.94 o 
  -6  18   1     2524.14     2615.71    330.94 o 
  -4  18   1       82.92       -5.13     98.21 o 
  -2  18   1     1013.86      598.29    220.25 o 
   0  18   1      631.73      487.43    189.26 o 
   2  18   1      621.53      522.75    156.19 o 
   4  18   1      133.20       72.84     76.27 o 
   6  18   1     2054.32     1539.04    244.78 o 
   8  18   1      855.69     1190.40    281.69 o 
  10  18   1       35.74     -104.08    165.88 o 
 -11  19   1    26574.20    28525.42   1278.93 o 
  -9  19   1      879.98      613.44    284.85 o 
  -7  19   1    30301.93    31450.69   1216.70 o 
  -5  19   1     8523.64     9430.25    636.82 o 
  -3  19   1    24254.38    24537.35   1831.54 o 
  -1  19   1    18197.38    18547.96   1008.90 o 
   1  19   1     9555.27    10627.74    796.21 o 
   3  19   1    22828.93    23266.52    968.96 o 
   5  19   1     2462.54     2245.13    288.96 o 
   7  19   1    17830.57    18455.46   1510.26 o 
   9  19   1      493.18      340.71    260.99 o 
  -8  20   1     6711.40     5870.61    694.59 o 
  -6  20   1    44896.50    48866.55   1522.00 o 
  -4  20   1     1060.19      488.99    296.51 o 
  -2  20   1    50399.58    52651.10   2615.86 o 
   0  20   1     2031.15     1581.33    304.04 o 
   2  20   1    37660.94    41101.69   1573.70 o 
   4  20   1    13779.99    13816.85   1478.14 o 
   6  20   1    21832.03    23756.51   1517.43 o 
   8  20   1    16717.82    17709.14   1154.71 o 
  -7  21   1    11450.05    10273.78   1315.42 o 
  -5  21   1    17273.18    17653.49   1652.83 o 
  -3  21   1     5433.10     4584.90    577.94 o 
  -1  21   1    25963.74    26623.33   2265.73 o 
   1  21   1     4045.30     3639.57    551.30 o 
   3  21   1    27240.65    27842.50   1418.62 o 
   5  21   1      705.52      290.66    357.14 o 
   7  21   1    21714.04    24699.90   1795.47 o 
  -6  22   1      291.46      292.86    163.98 o 
  -4  22   1     1162.28     1288.68    317.63 o 
  -2  22   1      191.39      204.25    106.33 o 
   0  22   1      768.49     1091.02    290.10 o 
   2  22   1       61.10     -146.88    146.88 o 
   4  22   1      978.30      560.65    182.59 o 
  -1  23   1     8122.22     6975.88   1069.15 o 
   1  23   1     4067.93     4044.37    567.50 o 
 -18   0   2    17513.72    17634.23   1985.48 o 
 -16   0   2    22998.91    24760.81   1614.33 o 
 -14   0   2    16157.19    17730.46   1381.13 o 
 -12   0   2    67156.17    76817.70   4000.40 o 
 -10   0   2     7099.80     8403.76   1257.15 o 
  -8   0   2   251658.09   281421.12   4328.07 o 
  -6   0   2    18307.52    20277.31   1047.37 o 
  -4   0   2   118119.98   115554.55   2512.84 o 
  -2   0   2    36727.27    39518.95    528.95 o 
   0   0   2   340644.34   355410.09   7076.10 o 
   2   0   2   206703.61   206672.45   2169.30 o 
   4   0   2    29688.11    28104.75    650.66 o 
   6   0   2   212765.94   218722.59   3317.85 o 
   8   0   2    25523.21    25243.63    871.08 o 
 -19   1   2     1820.90      842.10    433.88 o 
 -17   1   2    21875.20    22277.91   1343.32 o 
 -15   1   2       20.93      -17.46    161.12 o 
 -13   1   2    34307.11    36565.04   1215.12 o 
 -11   1   2      192.02      268.41    187.64 o 
  -9   1   2    33395.25    35524.54   1441.27 o 
  -7   1   2    21011.21    21755.44    809.78 o 
  -5   1   2    37432.85    38201.21   1274.12 o 
  -3   1   2    31013.59    31252.64    654.67 o 
  -1   1   2   103228.52   111531.81    996.51 o 
   1   1   2   108578.95   112114.57    948.76 o 
   3   1   2    32626.13    32156.55    395.02 o 
   5   1   2   109805.50   112408.30    898.72 o 
   7   1   2      598.52      587.48     82.21 o 
   9   1   2    96402.37    94610.62   6405.80 o 
  11   1   2     1501.50     1254.94    417.76 o 
  13   1   2    62605.89    68778.19   3274.96 o 
 -18   2   2     1237.50     1354.17    318.75 o 
 -16   2   2       42.86      156.02    153.42 o 
 -14   2   2     5475.09     6155.54    560.89 o 
 -12   2   2       69.22        6.57     98.67 o 
 -10   2   2     9943.15    10302.36    574.31 o 
  -8   2   2     9059.83     9478.39    490.26 o 
  -6   2   2    17698.21    17015.01    625.58 o 
  -4   2   2    10357.10    10934.60    436.22 o 
  -2   2   2     2579.63     3062.74    139.12 o 
   0   2   2    56390.21    58705.48    750.17 o 
   2   2   2    68118.05    71391.63    687.10 o 
   4   2   2    53741.30    55227.99    703.63 o 
   6   2   2    10664.34    10355.88    323.51 o 
   8   2   2    54678.04    54498.40    928.13 o 
  10   2   2     1853.63     1540.97    369.53 o 
  12   2   2     6613.65     6786.52   1011.66 o 
  14   2   2      129.31        2.39    264.95 o 
  18   2   2      159.91     1208.37    795.97 o 
 -19   3   2      738.13      705.89    579.98 o 
 -17   3   2    20020.65    22263.62   1444.17 o 
 -15   3   2      309.42      224.27    230.12 o 
 -13   3   2    22606.16    25977.47   1377.84 o 
 -11   3   2    12374.58    13587.31   1174.61 o 
  -9   3   2    23312.04    22997.68    791.03 o 
  -7   3   2    68402.50    66725.41   1748.02 o 
  -5   3   2     2006.05     2144.25    122.92 o 
  -3   3   2   203929.59   213197.94   1935.70 o 
  -1   3   2    15913.21    15930.73    382.43 o 
   1   3   2   179869.78   183796.31   1060.74 o 
   3   3   2     8075.76     9033.57    270.13 o 
   5   3   2    58418.62    56474.15    950.39 o 
   7   3   2    11197.64    10713.75    468.76 o 
   9   3   2    18657.08    17781.12    919.29 o 
  11   3   2     6020.90     5873.66    888.02 o 
  13   3   2     7054.70     7769.03   1123.26 o 
  15   3   2    15560.39    15467.38   1696.18 o 
  17   3   2     2768.61     3739.48   1234.24 o 
 -18   4   2    45565.86    53234.43   2360.07 o 
 -16   4   2    42065.12    51515.64   2473.65 o 
 -14   4   2    45225.48    51342.52   3798.75 o 
 -12   4   2    91574.39   105232.95   4972.85 o 
 -10   4   2    36395.87    37808.55   1348.08 o 
  -8   4   2   261162.58   258551.36   4881.67 o 
  -6   4   2     2849.09     2920.45    242.22 o 
  -4   4   2   174187.72   181905.84   1918.63 o 
  -2   4   2    31561.62    32911.33    424.65 o 
   0   4   2   195863.20   196586.33   1614.16 o 
   2   4   2   130500.15   129723.42   1802.05 o 
   4   4   2   144910.05   150030.50   1947.85 o 
   6   4   2   103615.20    82586.82   9335.13 o 
   8   4   2    50196.21    48727.85   1112.42 o 
  10   4   2    84848.66    81467.89   2175.39 o 
  12   4   2     8834.84     8200.58   1095.77 o 
  14   4   2    66965.27    70739.70   2826.82 o 
  16   4   2       42.84     -345.05    345.05 o 
  18   4   2    25238.83    26168.61   1968.07 o 
 -19   5   2     2115.66     1470.97    336.58 o 
 -17   5   2    72912.27    82792.41   3305.51 o 
 -15   5   2      159.72      -19.75    373.82 o 
 -13   5   2   123157.23   138961.75   6046.85 o 
 -11   5   2     9250.30     8281.94   1318.95 o 
  -9   5   2   244824.12   247858.48   6791.65 o 
  -7   5   2    85755.87    80493.68   1939.22 o 
  -5   5   2   204926.45   212071.67   7765.77 o 
  -3   5   2   209637.39   218695.25   3084.39 o 
  -1   5   2   212353.34   218624.77   2133.43 o 
   1   5   2   178073.03   173261.83   2952.59 o 
   3   5   2    21774.43    21786.71    800.02 o 
   5   5   2   146335.52   141675.42   3447.32 o 
   7   5   2      630.90      672.88    151.69 o 
   9   5   2   111359.91   106859.27   1819.49 o 
  11   5   2     3433.53     3715.17    549.16 o 
  13   5   2    44090.60    47754.88   2755.51 o 
  15   5   2    11652.13    12127.17   1190.85 o 
  17   5   2    20130.67    21645.99   1716.24 o 
 -18   6   2     8786.45    10242.17   1205.41 o 
 -16   6   2    11587.17    13112.04   2079.23 o 
 -14   6   2     8833.07     9946.92   1670.22 o 
 -12   6   2    21670.47    24885.43   2403.17 o 
 -10   6   2      669.93      358.96    142.31 o 
  -8   6   2    45131.00    44325.32   1368.76 o 
  -6   6   2      118.73      203.01     49.56 o 
  -4   6   2    37745.14    36587.43    617.57 o 
  -2   6   2     4670.93     4969.13    198.62 o 
   0   6   2    57040.54    56014.71   1447.92 o 
   2   6   2     9905.44     9454.18    389.68 o 
   4   6   2    35077.66    33250.93   1438.44 o 
   6   6   2    20782.15    21204.27    713.14 o 
   8   6   2    11235.95    10483.73    485.60 o 
  10   6   2    17818.52    18272.31    885.89 o 
  12   6   2      813.64      935.33    233.40 o 
  14   6   2    14024.16    13819.85   1220.00 o 
  16   6   2        5.45     -462.03    462.03 o 
 -17   7   2     3523.10     4529.51    823.22 o 
 -15   7   2      242.89      102.31    247.53 o 
 -13   7   2    10389.79    11434.13   1685.38 o 
 -11   7   2     1565.71      900.55    341.85 o 
  -9   7   2    19663.06    19136.92    876.26 o 
  -7   7   2     4983.16     4420.39    424.12 o 
  -5   7   2    30249.23    29325.62    991.34 o 
  -3   7   2     2151.87     1995.63    104.52 o 
  -1   7   2    32626.17    34472.14    482.75 o 
   1   7   2     6655.10     6969.58    268.84 o 
   3   7   2     3686.74     3199.50    242.55 o 
   5   7   2     3555.27     3046.24    269.65 o 
   7   7   2        0.17      104.99     68.53 o 
   9   7   2     4679.07     4608.26    342.11 o 
  11   7   2       20.01      -76.23     76.23 o 
  13   7   2     6981.47     7312.29    848.89 o 
  15   7   2       68.89     -198.40    248.04 o 
  17   7   2     2146.40     1594.90    607.75 o 
 -18   8   2    28899.92    35415.68   2275.20 o 
 -16   8   2    20625.54    26125.13   2899.23 o 
 -14   8   2    25219.38    28972.00   2819.44 o 
 -12   8   2    56559.82    62965.50   3812.02 o 
 -10   8   2    20440.46    18396.07   1010.21 o 
  -8   8   2   153953.56   132389.53   9703.05 o 
  -6   8   2     4634.83     4270.38    220.52 o 
  -4   8   2   119187.53   119637.01   1381.64 o 
  -2   8   2     2076.40     2126.48    133.66 o 
   0   8   2   206560.67   223192.73   5812.31 o 
   2   8   2    23366.06    22685.41    774.31 o 
   4   8   2   126084.70   122313.02   1868.55 o 
   6   8   2    31376.41    31764.08    932.99 o 
   8   8   2    56197.38    55967.57   1349.59 o 
  10   8   2    25145.47    26259.69    881.18 o 
  12   8   2    12893.85    13194.14    848.24 o 
  14   8   2    31452.09    33439.45   1962.04 o 
  16   8   2     1009.17      811.14    345.04 o 
 -17   9   2    50951.39    58015.67   4516.10 o 
 -15   9   2       10.61      -65.63    272.27 o 
 -13   9   2    79804.81    86763.73   4702.75 o 
 -11   9   2     2620.93     3329.14    862.22 o 
  -9   9   2    95114.73    79818.35   8386.21 o 
  -7   9   2    48775.62    48380.54    866.71 o 
  -5   9   2    66075.72    68760.56   1100.16 o 
  -3   9   2   107894.94   107288.08   1087.52 o 
  -1   9   2    57492.22    61040.34    843.58 o 
   1   9   2   150272.36   152955.98   5039.49 o 
   3   9   2    15311.57    15518.76    714.71 o 
   5   9   2   153761.36   153413.06   3555.44 o 
   7   9   2      131.97      149.47     92.80 o 
   9   9   2   124124.34   121945.76   4679.93 o 
  11   9   2     8396.41     8398.86    530.49 o 
  13   9   2    53842.03    57330.91   1874.51 o 
  15   9   2    22009.90    20951.46   1611.52 o 
 -16  10   2    15052.68    16600.69   2326.25 o 
 -14  10   2     4862.44     4865.68   1159.89 o 
 -12  10   2    28894.03    29582.24   2612.75 o 
 -10  10   2      297.52      174.74    117.39 o 
  -8  10   2    77619.16    76618.34   1208.85 o 
  -6  10   2       69.38       13.04     50.61 o 
  -4  10   2    56005.98    52913.67    967.60 o 
  -2  10   2    25428.79    27366.23    561.55 o 
   0  10   2    50671.24    51332.20   2579.28 o 
   2  10   2    26954.48    27466.38    641.02 o 
   4  10   2    19116.19    18825.95    860.85 o 
   6  10   2    61416.60    61512.38   1367.26 o 
   8  10   2    11049.36    10352.50    598.66 o 
  10  10   2    53387.25    55203.82   2079.03 o 
  12  10   2      154.83      154.16    191.02 o 
  14  10   2    38693.05    43420.25   3525.61 o 
  16  10   2      140.95     -113.25    301.77 o 
 -17  11   2      112.43      155.61    264.07 o 
 -15  11   2       75.89       56.19    222.77 o 
 -13  11   2       13.79      117.55    328.02 o 
 -11  11   2     3565.68     3149.29    767.42 o 
  -9  11   2      389.06      327.57     86.49 o 
  -7  11   2      277.10      141.21     64.79 o 
  -5  11   2      131.85      173.60     81.26 o 
  -3  11   2     3059.41     3274.62    171.82 o 
  -1  11   2     2352.79     2504.74    174.57 o 
   1  11   2     2228.70     2488.29    183.95 o 
   3  11   2     3703.23     4030.88    322.37 o 
   5  11   2      703.98      473.78     90.62 o 
   7  11   2     3245.94     3106.49    356.73 o 
   9  11   2       81.46       20.52     96.64 o 
  11  11   2     1080.65     1404.39    227.99 o 
  13  11   2      127.36      -70.32    150.63 o 
  15  11   2      916.44     1048.13    352.82 o 
 -16  12   2     1714.10     2802.37    962.31 o 
 -14  12   2     2285.98     2295.65    725.91 o 
 -12  12   2    10373.90     9226.64   1461.99 o 
 -10  12   2     9529.01     8866.40    803.08 o 
  -8  12   2    42058.03    42560.62   1238.91 o 
  -6  12   2      262.88      180.56     77.68 o 
  -4  12   2    33780.79    33200.07    655.68 o 
  -2  12   2     1314.49     1162.36    127.92 o 
   0  12   2    23068.09    23446.26    638.18 o 
   2  12   2    15692.16    15594.08    785.24 o 
   4  12   2    23815.63    23497.16   1009.29 o 
   6  12   2    21725.07    21169.91    832.18 o 
   8  12   2    10408.23    10980.25    644.54 o 
  10  12   2    33534.54    32559.33   1179.93 o 
  12  12   2     2172.49     2170.30    286.67 o 
  14  12   2    22491.36    25023.06   2322.63 o 
 -15  13   2      932.08      418.69    436.94 o 
 -13  13   2    26529.95    26250.28   2602.32 o 
 -11  13   2     4485.39     4586.24    971.93 o 
  -9  13   2    25631.99    23982.93    984.46 o 
  -7  13   2    33775.04    33766.09   1084.28 o 
  -5  13   2    25402.22    24955.35    851.86 o 
  -3  13   2    59485.31    59631.27   1102.94 o 
  -1  13   2    34164.39    34813.99   1081.72 o 
   1  13   2    86476.64    92796.89   3487.05 o 
   3  13   2     9454.05     9381.87    524.32 o 
   5  13   2    95920.81    93861.30   2621.41 o 
   7  13   2       11.25      -82.11     82.11 o 
   9  13   2    81368.99    81676.71   1908.19 o 
  11  13   2     7447.24     7247.78    584.43 o 
  13  13   2    45159.35    49292.82   3806.59 o 
  15  13   2    22214.65    26307.32   3590.01 o 
 -14  14   2    15405.87    13576.68   1961.93 o 
 -12  14   2    28596.53    27890.22   2598.48 o 
 -10  14   2     6021.56     5550.88    537.31 o 
  -8  14   2    38359.71    38535.08   1230.32 o 
  -6  14   2     7300.48     6730.67    362.74 o 
  -4  14   2    46342.38    46334.63    932.10 o 
  -2  14   2      389.39      292.02     71.67 o 
   0  14   2    85779.66    89304.25   2416.29 o 
   2  14   2    11223.71    11225.78    493.44 o 
   4  14   2    55710.89    54037.07   1634.10 o 
   6  14   2    27888.39    27807.37   1007.43 o 
   8  14   2    33304.27    33548.32   1179.52 o 
  10  14   2    27910.93    28039.99   1129.89 o 
  12  14   2    11443.84    12164.32   1335.43 o 
  14  14   2    36583.18    40146.54   3079.23 o 
 -15  15   2      188.15       87.60    345.29 o 
 -13  15   2     8172.18     7576.92   1431.81 o 
 -11  15   2       32.26      -55.03    202.00 o 
  -9  15   2    11644.63    11493.07    694.59 o 
  -7  15   2      901.76      811.33    174.15 o 
  -5  15   2    29963.17    30376.26    787.42 o 
  -3  15   2      362.23      328.67     83.82 o 
  -1  15   2    25507.88    26448.06    682.97 o 
   1  15   2     3325.12     3196.83    385.76 o 
   3  15   2    17406.38    17779.42    748.46 o 
   5  15   2     9546.46     8506.12    548.69 o 
   7  15   2     8082.94     7671.19    550.37 o 
   9  15   2    11710.01    11536.41    709.54 o 
  11  15   2     2726.01     2026.00    337.43 o 
  13  15   2     9399.40    10937.42   1784.61 o 
 -14  16   2      558.21      130.33    333.84 o 
 -12  16   2     9805.19    10087.18   1581.19 o 
 -10  16   2      359.28      359.25    201.91 o 
  -8  16   2     7959.34     7863.86    577.33 o 
  -6  16   2     1113.45     1417.87    232.02 o 
  -4  16   2     4353.12     4135.62    377.03 o 
  -2  16   2      950.96     1210.48    221.14 o 
   0  16   2     3821.73     3369.53    275.97 o 
   2  16   2    19796.33    20483.24   1055.57 o 
   4  16   2     4352.26     4262.96    468.29 o 
   6  16   2     9615.03     9414.64    608.70 o 
   8  16   2       73.56       87.10    118.91 o 
  10  16   2     9378.11     9633.02    807.98 o 
  12  16   2      104.31      -11.27    601.87 o 
 -13  17   2    46003.37    47047.89   3583.70 o 
 -11  17   2     4348.85     4511.92    599.83 o 
  -9  17   2    51290.52    54154.12   1611.54 o 
  -7  17   2    23951.91    25246.05   1029.93 o 
  -5  17   2    45534.87    45965.57   1394.28 o 
  -3  17   2    53508.05    58181.04   1461.04 o 
  -1  17   2    35570.03    35989.32    961.69 o 
   1  17   2    64982.63    71044.95   1599.78 o 
   3  17   2     2158.86     1608.30    296.51 o 
   5  17   2    48823.09    48473.06   1776.83 o 
   7  17   2      999.10      680.94    203.54 o 
   9  17   2    29915.60    32276.25   1499.85 o 
  11  17   2     2565.50     3093.65    479.38 o 
 -12  18   2    44908.79    47077.72   3470.83 o 
 -10  18   2     6420.69     6248.89    565.20 o 
  -8  18   2    72211.05    74313.71   1905.67 o 
  -6  18   2      471.27      310.00    172.01 o 
  -4  18   2    82578.07    88710.38   2258.10 o 
  -2  18   2     3263.09     2928.84    315.93 o 
   0  18   2    67258.59    74889.98   1670.90 o 
   2  18   2    15493.29    15935.60    770.31 o 
   4  18   2    52385.38    55569.85   1545.91 o 
   6  18   2    21203.59    22224.43   1296.27 o 
   8  18   2    17860.73    18738.26   1156.67 o 
  10  18   2    31443.35    32044.73   1809.07 o 
 -11  19   2     4497.58     4495.11   1022.01 o 
  -9  19   2    18037.68    18687.46   1307.76 o 
  -7  19   2     9050.94     7932.47    819.21 o 
  -5  19   2     8444.83     8753.37    816.68 o 
  -3  19   2    25239.87    26413.71   1826.48 o 
  -1  19   2     1008.57      677.78    168.41 o 
   1  19   2    22270.63    23288.09   1711.07 o 
   3  19   2       74.58     -151.64    151.64 o 
   5  19   2    24242.23    25549.68   1065.44 o 
   7  19   2     1203.16     1187.90    257.34 o 
   9  19   2    17226.61    17364.60   1160.98 o 
 -10  20   2     2375.35     1890.19    437.69 o 
  -8  20   2       30.11     -144.52    156.48 o 
  -6  20   2     2339.51     2100.04    402.83 o 
  -4  20   2      172.65      -88.25    156.65 o 
  -2  20   2     5179.45     3942.17    520.07 o 
   0  20   2      344.10     -170.21    170.21 o 
   2  20   2     1638.61     1473.50    250.92 o 
   4  20   2     2254.76     2365.73    330.38 o 
   6  20   2     1599.24     1226.76    323.66 o 
   8  20   2     2636.86     2537.94    459.36 o 
  -7  21   2     3572.05     3663.95    560.39 o 
  -5  21   2    11761.13    12318.51   1018.51 o 
  -3  21   2     5886.89     5166.93    625.33 o 
  -1  21   2    12746.98    13150.50   1648.28 o 
   1  21   2    12936.63    13850.57   1426.24 o 
   3  21   2     5151.26     4705.80    399.05 o 
   5  21   2    17857.82    18176.69   1347.26 o 
  -6  22   2      589.16      436.77    131.69 o 
  -4  22   2    36516.18    36745.82   2874.88 o 
  -2  22   2     1344.22      754.57    521.94 o 
   0  22   2    36313.94    38113.97   3255.91 o 
   2  22   2     9369.14     8716.55   1262.57 o 
   4  22   2    24985.65    24465.91   1932.12 o 
 -19   1   3    16919.29    18072.23   1083.22 o 
 -17   1   3      209.35       54.41    106.53 o 
 -15   1   3    27222.70    29948.31   1194.23 o 
 -13   1   3     1530.41     1516.76    311.17 o 
 -11   1   3    30353.29    33548.79   1897.27 o 
  -9   1   3    16685.37    16407.39   1166.60 o 
  -7   1   3    34247.46    35043.59   1466.51 o 
  -5   1   3    23807.75    24783.46    466.87 o 
  -3   1   3     1028.38     1146.62     75.65 o 
  -1   1   3    69679.94    70947.34    937.55 o 
   1   1   3      586.46      731.20     67.99 o 
   3   1   3    57836.20    57386.64    930.36 o 
   5   1   3      278.58      374.33     60.76 o 
   7   1   3   107349.73   106603.77   2876.74 o 
   9   1   3    11202.17     9402.62    627.60 o 
 -18   2   3    18527.39    17536.10   1032.39 o 
 -16   2   3    20517.82    21940.96   1075.27 o 
 -14   2   3    52821.92    55853.20   3055.67 o 
 -12   2   3    12380.51    13477.08    820.32 o 
 -10   2   3   113480.91   120623.38   2299.29 o 
  -8   2   3     2495.41     2441.57    249.57 o 
  -6   2   3   185887.44   190300.83   5204.39 o 
  -4   2   3     1010.20      967.25     73.85 o 
  -2   2   3   275482.38   281231.97   2143.28 o 
   0   2   3    29133.84    29152.22    406.16 o 
   2   2   3   117430.73   119615.58   1285.95 o 
   4   2   3    55516.09    55001.25    800.40 o 
   6   2   3    58905.46    57509.10   1203.58 o 
   8   2   3   153708.16   152114.67   3132.88 o 
  10   2   3    10901.66    10778.12   1101.42 o 
 -19   3   3    30151.09    36786.99   1988.30 o 
 -17   3   3      761.02      605.22    366.33 o 
 -15   3   3    61392.30    69097.26   2675.02 o 
 -13   3   3    11322.56    12345.59   1143.12 o 
 -11   3   3    45357.71    49601.35   2111.74 o 
  -9   3   3    59550.68    62932.79   1536.48 o 
  -7   3   3    52804.99    51257.08   1399.29 o 
  -5   3   3    70988.66    72086.10   1865.86 o 
  -3   3   3    30319.80    31657.16    605.66 o 
  -1   3   3   262508.31   269434.69   1684.03 o 
   1   3   3    14981.52    14864.06    249.02 o 
   3   3   3   138574.05   142337.42   2336.03 o 
   5   3   3      100.72      134.18     36.58 o 
   7   3   3    96988.73    91881.23   1987.33 o 
   9   3   3     1716.32     1711.69    184.27 o 
  11   3   3    29953.43    31431.18   2136.80 o 
  13   3   3    14075.86    14655.20   1582.04 o 
 -18   4   3     6024.45     7472.98    890.29 o 
 -16   4   3      882.77      612.62    545.64 o 
 -14   4   3    13640.49    14089.40   1022.92 o 
 -12   4   3       65.15       -7.22    143.34 o 
 -10   4   3    11251.16    11467.06    700.52 o 
  -8   4   3       79.34      106.17    173.91 o 
  -6   4   3    10618.23     9889.97    318.54 o 
  -4   4   3     2669.42     2982.36    140.15 o 
  -2   4   3    16309.39    17025.36    366.60 o 
   0   4   3      930.49     1031.19     95.49 o 
   2   4   3    29405.43    29612.24    485.28 o 
   4   4   3     5577.66     5772.15    274.63 o 
   6   4   3    19085.39    17758.75    500.82 o 
   8   4   3     7459.46     6568.53    286.64 o 
  10   4   3    18452.79    13601.50   1862.53 o 
  12   4   3     6241.83     5941.36    986.90 o 
  14   4   3     7222.41     6823.95   1154.40 o 
  16   4   3     5765.38     6583.83   1525.65 o 
 -19   5   3     8144.67    10410.89   1089.94 o 
 -17   5   3      230.25      226.29    299.81 o 
 -15   5   3    17779.44    22058.01   2573.34 o 
 -13   5   3      460.58      134.05    220.91 o 
 -11   5   3    16017.99    16243.30   1814.28 o 
  -9   5   3     6510.17     5656.12    547.24 o 
  -7   5   3     8732.68     8640.61    474.64 o 
  -5   5   3    16398.13    15871.70    660.07 o 
  -3   5   3    11720.22    11808.00    272.35 o 
  -1   5   3    66323.02    66360.20   1069.96 o 
   1   5   3      466.28      472.18     49.64 o 
   3   5   3    90893.99    87349.21   1363.09 o 
   5   5   3       14.79      101.73     37.45 o 
   7   5   3    39084.85    33365.48   1976.22 o 
   9   5   3    13297.16    12187.44    637.83 o 
  11   5   3    10671.40    10958.30    834.55 o 
  13   5   3    11889.90    12136.66   1488.48 o 
  15   5   3     2089.28     1898.94    658.68 o 
  17   5   3     8033.37     9476.86   1914.71 o 
 -18   6   3    24084.41    29824.00   1797.40 o 
 -16   6   3    34062.91    36806.50   3503.74 o 
 -14   6   3    89140.78   103265.45   5377.33 o 
 -12   6   3    15873.89    16181.70   1949.23 o 
 -10   6   3   195484.58   192280.66   3491.71 o 
  -8   6   3     7584.19     7421.21    617.03 o 
  -6   6   3   243741.11   242918.83   4072.96 o 
  -4   6   3      707.22      552.38    148.27 o 
  -2   6   3   370596.31   375245.97   3728.58 o 
   0   6   3    44542.55    42267.95    794.36 o 
   2   6   3   145475.48   143409.91   1270.66 o 
   4   6   3   110819.20   108531.27   1898.15 o 
   6   6   3    85916.84    84139.03   1654.63 o 
   8   6   3   162399.78   153662.19   2225.37 o 
  10   6   3    25954.48    24526.09    897.50 o 
  12   6   3    77630.66    80885.91   2141.04 o 
  14   6   3     1426.71      550.98    299.67 o 
  16   6   3    44199.80    47375.25   2540.84 o 
 -17   7   3      388.83     -456.11    576.68 o 
 -15   7   3    97247.02   112465.98   5859.53 o 
 -13   7   3    10408.77    11692.95   1724.33 o 
 -11   7   3   102680.35   102905.90   4719.50 o 
  -9   7   3    75493.84    72032.10   3289.38 o 
  -7   7   3   141416.16   134190.81   2824.13 o 
  -5   7   3   147990.39   150615.23   4781.20 o 
  -3   7   3    76580.09    78332.09   1018.47 o 
  -1   7   3   330472.56   317343.94   9392.95 o 
   1   7   3    12621.16    11922.85    389.29 o 
   3   7   3   248120.70   238791.64   4837.13 o 
   5   7   3       82.30       39.34     81.87 o 
   7   7   3   166910.17   163208.41   4503.48 o 
   9   7   3    19424.70    18457.78    922.03 o 
  11   7   3    65501.36    65237.73   1835.06 o 
  13   7   3    39144.68    38924.82   2045.20 o 
  15   7   3    29380.03    31658.80   2730.90 o 
 -18   8   3     4448.95     4728.13   1364.46 o 
 -16   8   3    21727.71    23003.48   2711.93 o 
 -14   8   3    15590.14    17321.21   2170.38 o 
 -12   8   3     9927.19    10513.45   1566.58 o 
 -10   8   3    57407.85    56154.93   1810.03 o 
  -8   8   3     2803.92     2301.41    360.63 o 
  -6   8   3    77066.62    78711.68   2759.65 o 
  -4   8   3    18726.98    20140.37    452.52 o 
  -2   8   3   115579.63   107620.91   6429.38 o 
   0   8   3    40365.86    40381.22   1128.99 o 
   2   8   3    39672.09    37930.48    694.94 o 
   4   8   3    47755.71    44984.35   1364.72 o 
   6   8   3     5856.76     5271.69    334.10 o 
   8   8   3    34832.05    33923.01   1697.74 o 
  10   8   3      721.49      498.47    128.37 o 
  12   8   3    18874.38    20358.43   1072.28 o 
  14   8   3      996.44       67.65    317.12 o 
  16   8   3    17048.53    17552.64   1557.33 o 
 -17   9   3      368.93     1131.73    677.58 o 
 -15   9   3       48.06      -49.35    345.28 o 
 -13   9   3     2046.88     2330.86    800.63 o 
 -11   9   3      765.88      872.35    221.45 o 
  -9   9   3      696.73      620.23    186.27 o 
  -7   9   3      373.15      539.93    290.58 o 
  -5   9   3     3005.76     2347.03    530.19 o 
  -3   9   3     4069.68     4946.52    273.58 o 
  -1   9   3     5234.78     4732.42    326.93 o 
   1   9   3     2566.21     2477.29    165.24 o 
   3   9   3       93.29      206.06     64.39 o 
   5   9   3    13129.42    12085.12    552.31 o 
   7   9   3      427.96      209.64     61.00 o 
   9   9   3     3145.60     3086.05    293.32 o 
  11   9   3      324.10      106.27    130.03 o 
  13   9   3     1288.67     1100.20    237.49 o 
  15   9   3     1276.60     1079.60    445.61 o 
 -16  10   3     4775.61     5084.98   1257.20 o 
 -14  10   3    22224.90    23650.99   2593.03 o 
 -12  10   3     2370.65     2015.07    644.85 o 
 -10  10   3    18020.61    15981.16   1525.22 o 
  -8  10   3      368.78       82.23    173.97 o 
  -6  10   3    34246.36    34594.89    969.93 o 
  -4  10   3       87.80      137.49     58.32 o 
  -2  10   3    51988.25    49465.15   1552.97 o 
   0  10   3    11905.72    11942.06    348.34 o 
   2  10   3    32928.28    30105.39    744.39 o 
   4  10   3    18109.79    17316.62    684.18 o 
   6  10   3    20715.52    20541.52    789.15 o 
   8  10   3    31920.54    31641.48    950.28 o 
  10  10   3     8155.37     8018.95    498.68 o 
  12  10   3    22076.25    21270.63    892.45 o 
  14  10   3     2274.50     1284.06    353.73 o 
 -17  11   3       41.36      222.30    246.87 o 
 -15  11   3    43372.79    43416.96   3657.17 o 
 -13  11   3     9413.62     9636.10   1572.81 o 
 -11  11   3    36625.75    34856.75   2801.66 o 
  -9  11   3    31366.51    26229.81   1913.76 o 
  -7  11   3    30843.08    30969.49    984.38 o 
  -5  11   3    30834.64    31113.00    744.75 o 
  -3  11   3    12503.21    12268.38    373.83 o 
  -1  11   3    84407.84    86783.01   1367.36 o 
   1  11   3     1179.95      983.48    133.52 o 
   3  11   3    70008.30    68483.38   2594.33 o 
   5  11   3     1708.86     1702.21    217.64 o 
   7  11   3    61091.06    60721.87   1309.59 o 
   9  11   3     4609.75     4539.36    374.09 o 
  11  11   3    26155.90    25150.03    949.21 o 
  13  11   3    13999.55    13306.11    912.05 o 
  15  11   3    23369.07    22852.65   2744.00 o 
 -16  12   3     7149.09     8275.20   1604.02 o 
 -14  12   3    21566.18    21101.85   2420.21 o 
 -12  12   3     6660.90     6111.35   1253.52 o 
 -10  12   3    38343.23    30452.65   2777.90 o 
  -8  12   3      605.97      315.53    171.02 o 
  -6  12   3    58863.50    51391.21   4415.32 o 
  -4  12   3     1295.02     1169.08    136.32 o 
  -2  12   3    48031.15    48746.21    831.47 o 
   0  12   3     8930.16     8925.30    290.45 o 
   2  12   3    36143.50    34679.45    853.61 o 
   4  12   3    18777.98    17945.59    725.33 o 
   6  12   3    15066.43    14266.27    681.82 o 
   8  12   3    35506.12    35334.78   1054.91 o 
  10  12   3     6310.55     6252.02    469.91 o 
  12  12   3    30982.90    31104.48   1115.81 o 
  14  12   3      512.10      312.10    216.20 o 
 -15  13   3      848.67      272.77    233.07 o 
 -13  13   3       28.63     -419.32    469.58 o 
 -11  13   3     1685.95     1023.29    533.06 o 
  -9  13   3     5020.12     4568.12    954.52 o 
  -7  13   3     5051.88     4064.28    613.31 o 
  -5  13   3    10422.16     9928.93    441.58 o 
  -3  13   3      344.17      300.78    120.94 o 
  -1  13   3     6933.11     6976.64    326.50 o 
   1  13   3     2392.18     2392.73    217.62 o 
   3  13   3     1039.64     1205.16    220.08 o 
   5  13   3      237.71      199.51    136.86 o 
   7  13   3     4813.29     4661.37    417.12 o 
   9  13   3     2341.74     2447.43    290.23 o 
  11  13   3     1042.01      836.72    343.67 o 
  13  13   3       41.41       27.93    159.31 o 
 -14  14   3     8870.73     9581.62   1639.66 o 
 -12  14   3     2972.38     1517.01    628.56 o 
 -10  14   3    20911.86    19571.39   2073.62 o 
  -8  14   3      442.67      298.06    113.01 o 
  -6  14   3    27925.46    29555.67    987.65 o 
  -4  14   3      711.75      713.98    110.70 o 
  -2  14   3    38686.23    40379.02    791.88 o 
   0  14   3     7983.53     8391.50    355.20 o 
   2  14   3     6262.19     5888.92   1010.41 o 
   4  14   3    13611.28    12401.21    825.94 o 
   6  14   3     2216.45     2015.19    268.01 o 
   8  14   3    17917.41    17752.08    857.33 o 
  10  14   3       52.93      135.33    372.36 o 
  12  14   3     9296.90     8792.36    958.37 o 
 -15  15   3    37869.14    40615.66   3582.58 o 
 -13  15   3     1257.61     1245.18    575.71 o 
 -11  15   3    47685.46    44371.66   3296.33 o 
  -9  15   3    20222.03    20353.69   1153.93 o 
  -7  15   3    35669.15    37191.99   1184.29 o 
  -5  15   3    66977.02    68523.54   1519.25 o 
  -3  15   3    10914.40    11301.22    498.06 o 
  -1  15   3    91934.64    98136.73   1963.19 o 
   1  15   3      165.26       80.14     44.38 o 
   3  15   3    92289.79   102451.02   3655.99 o 
   5  15   3       76.76     -243.34    243.34 o 
   7  15   3    62809.91    64314.74   2031.81 o 
   9  15   3    10134.92    11189.70   1210.15 o 
  11  15   3    31424.01    35370.10   2989.27 o 
  13  15   3    15201.42    17195.45   2192.13 o 
 -14  16   3    35547.59    34813.20   3241.78 o 
 -12  16   3     7175.24     7757.25   1443.61 o 
 -10  16   3    78918.27    74396.91   4122.22 o 
  -8  16   3     1518.22     1409.72    245.50 o 
  -6  16   3    90300.98    94397.88   1915.97 o 
  -4  16   3     5272.73     5226.96    401.27 o 
  -2  16   3    86674.07    93917.37   1982.49 o 
   0  16   3    11053.73    11114.35    507.32 o 
   2  16   3    56798.04    56649.96   4649.17 o 
   4  16   3    29070.78    31325.25   2011.04 o 
   6  16   3    33863.91    33254.03   1450.66 o 
   8  16   3    45667.49    50009.01   1845.16 o 
  10  16   3    12131.44    13147.80   1269.47 o 
  12  16   3    35306.26    41001.06   4064.61 o 
 -13  17   3     2419.11     3069.72    961.27 o 
 -11  17   3     8343.54     7678.36   1387.44 o 
  -9  17   3    10923.08    11003.84    993.94 o 
  -7  17   3    10873.95    10868.64    922.36 o 
  -5  17   3    11997.40    12553.87    942.66 o 
  -3  17   3     4990.80     5073.78    563.60 o 
  -1  17   3    14757.12    14409.52    746.80 o 
   1  17   3     2319.98     2082.52    281.88 o 
   3  17   3    19095.92    17836.02   1708.10 o 
   5  17   3      728.16      566.38    242.03 o 
   7  17   3    12866.08    14384.31    982.14 o 
   9  17   3      547.03      320.26    162.26 o 
  11  17   3     9025.82     9606.37   1442.35 o 
 -12  18   3      916.05     1031.84    470.11 o 
 -10  18   3     3660.43     3707.02    959.70 o 
  -8  18   3        4.86      164.25    139.63 o 
  -6  18   3     5763.47     4917.60    619.47 o 
  -4  18   3       11.10      -32.77    127.37 o 
  -2  18   3     1943.31     1991.48    277.66 o 
   0  18   3      481.54      436.74    137.18 o 
   2  18   3       92.99      -10.03    161.52 o 
   4  18   3      473.60      158.90    128.76 o 
   6  18   3      852.21      570.33    209.58 o 
   8  18   3     4343.76     4385.66    597.91 o 
  10  18   3       81.50      253.00    487.56 o 
 -11  19   3    30227.93    31469.23   2850.03 o 
  -9  19   3    15858.54    16670.59   1256.15 o 
  -7  19   3    24587.16    25836.19   1489.58 o 
  -5  19   3    36342.96    35999.28   1682.52 o 
  -3  19   3    16350.18    15160.62   1036.14 o 
  -1  19   3    50132.02    51843.98   3133.68 o 
   1  19   3     2212.18     1805.50    369.44 o 
   3  19   3    52854.51    52268.12   6080.85 o 
   5  19   3      486.30      125.01    172.88 o 
   7  19   3    31657.70    36425.39   1726.15 o 
   9  19   3     2470.21     2871.84    499.06 o 
  -8  20   3      644.92      682.57    143.50 o 
  -6  20   3    56396.64    56798.44   2217.21 o 
  -4  20   3     4443.00     4224.48    765.47 o 
  -2  20   3    59223.86    57291.18   5684.36 o 
   0  20   3    18587.49    17281.04   1425.36 o 
   2  20   3    38305.09    39353.90   3765.34 o 
   4  20   3    31725.71    29700.29   2234.38 o 
   6  20   3    14425.88    15200.47    881.22 o 
  -7  21   3    11939.05    12018.98   1050.41 o 
  -5  21   3    12199.80    11170.40    974.47 o 
  -3  21   3     4950.55     4592.02    589.72 o 
  -1  21   3    15660.84    14339.55   2754.69 o 
   1  21   3      996.92      628.57    157.14 o 
   3  21   3    21121.72    21043.21   1916.76 o 
   5  21   3     1311.86      855.84    190.15 o 
  -4  22   3       46.00      -62.67    272.73 o 
  -2  22   3      395.02      124.49    131.80 o 
   0  22   3      400.86       25.19    135.43 o 
   2  22   3      790.15      600.27    208.74 o 
 -18   0   4    32918.23    34258.29   2876.36 o 
 -16   0   4    68807.13    76396.95   2829.53 o 
 -14   0   4    14903.06    16391.62   2200.90 o 
 -12   0   4    92911.56   100038.73   4878.62 o 
 -10   0   4      137.50       85.20    221.87 o 
  -8   0   4   166234.86   149808.95   4788.70 o 
  -6   0   4     9285.36     8523.25    514.85 o 
  -4   0   4   109124.92   109365.35   2446.96 o 
  -2   0   4    27165.30    27214.03    769.88 o 
   0   0   4    89902.77    90401.60   1608.85 o 
   2   0   4    23457.07    23834.53   1077.01 o 
   4   0   4     8985.26     8644.96    300.94 o 
   6   0   4    52892.41    49429.12   1811.63 o 
 -19   1   4      168.94     -136.86    136.86 o 
 -17   1   4    38784.33    40881.81   1553.11 o 
 -15   1   4    12988.36    14044.70    996.61 o 
 -13   1   4    40065.86    43750.25   2393.73 o 
 -11   1   4    26585.55    26503.83   1669.00 o 
  -9   1   4    34967.58    31602.20   1610.69 o 
  -7   1   4    60247.77    58047.23   1891.59 o 
  -5   1   4     7747.54     7638.17    245.26 o 
  -3   1   4    62174.99    62878.45    742.96 o 
  -1   1   4      854.46      895.75     91.92 o 
   1   1   4   123077.30   125237.66   2805.61 o 
   3   1   4     1565.19     1517.22    136.09 o 
   5   1   4    64220.21    62992.40    973.99 o 
   7   1   4    18882.92    17195.05   1114.82 o 
 -18   2   4     1243.21     1456.02    450.67 o 
 -16   2   4     6510.61     7723.01    749.65 o 
 -14   2   4     5728.04     6683.19    632.92 o 
 -12   2   4     7532.49     8482.88    643.60 o 
 -10   2   4    14298.60    13550.08   1120.72 o 
  -8   2   4    13477.83    12609.46    717.27 o 
  -6   2   4    29366.24    30015.42    813.50 o 
  -4   2   4     2269.56     2495.33    155.97 o 
  -2   2   4    36114.70    38771.14    633.08 o 
   0   2   4       49.88      133.46     40.67 o 
   2   2   4      241.03      194.59     35.91 o 
   4   2   4      534.20      655.48    106.81 o 
   6   2   4     4959.22     4655.42    314.42 o 
   8   2   4      778.27      300.52    184.71 o 
 -19   3   4     3653.54     4488.67    731.16 o 
 -17   3   4    30352.39    34162.91   1706.87 o 
 -15   3   4       86.04      144.82    132.14 o 
 -13   3   4    37383.59    41332.85   2305.60 o 
 -11   3   4     6202.01     5979.34    491.94 o 
  -9   3   4    70804.38    67606.47   1776.61 o 
  -7   3   4     8618.69     8236.82    391.28 o 
  -5   3   4    37759.94    36649.56    837.59 o 
  -3   3   4    38045.98    37809.56    649.62 o 
  -1   3   4    34938.55    36986.34    517.51 o 
   1   3   4    48001.14    48473.53    648.20 o 
   3   3   4     5544.41     5462.49    320.42 o 
   5   3   4    39610.11    38394.69    748.12 o 
   7   3   4     1170.10      810.68    175.57 o 
   9   3   4    21789.90    21464.04   1420.85 o 
 -18   4   4    19373.00    22636.28   1520.05 o 
 -16   4   4    52564.63    58031.87   2580.71 o 
 -14   4   4    13519.35    15133.14    916.34 o 
 -12   4   4    64159.34    66937.59   2727.01 o 
 -10   4   4      102.46       30.35     59.55 o 
  -8   4   4   213558.47   207144.42   7135.47 o 
  -6   4   4    19663.75    18647.91    535.42 o 
  -4   4   4   248400.77   260188.91   6997.81 o 
  -2   4   4    60003.02    62393.38    675.90 o 
   0   4   4   177907.41   179295.20   3118.31 o 
   2   4   4    98700.52   104554.79   3506.35 o 
   4   4   4    80934.27    81199.60   1359.88 o 
   6   4   4   154744.72   156767.62   2705.05 o 
   8   4   4    17573.14    16255.83    542.62 o 
  10   4   4   115299.02   102793.51   9231.42 o 
 -19   5   4     1066.50      657.85    381.24 o 
 -17   5   4    51006.93    58683.38   3323.97 o 
 -15   5   4    13530.98    16750.97   1632.18 o 
 -13   5   4    72044.89    82999.50   5150.45 o 
 -11   5   4    61583.27    61607.21   2108.36 o 
  -9   5   4   129107.81   132507.30   1894.41 o 
  -7   5   4   149215.05   144293.86   5296.61 o 
  -5   5   4    25094.19    24162.29    594.81 o 
  -3   5   4   302251.53   320289.47   4047.67 o 
  -1   5   4     1137.46     1014.42    130.89 o 
   1   5   4   297421.75   303187.44   6105.16 o 
   3   5   4     2179.97     2048.77    169.90 o 
   5   5   4   229657.41   224121.25   4963.98 o 
   7   5   4    25554.06    26798.76    692.97 o 
   9   5   4   115621.71   102975.65   6593.71 o 
  11   5   4    30983.54    29235.72   1413.42 o 
  13   5   4    40920.46    41646.99   2822.20 o 
 -18   6   4     1387.49     1837.62    640.53 o 
 -16   6   4     9186.05    11151.63   1425.42 o 
 -14   6   4     3955.16     5024.84   1132.66 o 
 -12   6   4    12191.54    14214.65   1734.02 o 
 -10   6   4       57.72      126.07    134.00 o 
  -8   6   4    30723.88    28700.13   1123.16 o 
  -6   6   4       41.76       45.76     58.30 o 
  -4   6   4    19304.91    19155.70    468.07 o 
  -2   6   4     7021.06     6846.20    360.65 o 
   0   6   4    34597.18    33760.98   1210.22 o 
   2   6   4    25084.45    25519.54    739.71 o 
   4   6   4    15260.40    14552.47    555.94 o 
   6   6   4    52857.83    55419.38   2332.61 o 
   8   6   4     3793.69     3536.97    315.96 o 
  10   6   4    31208.78    29361.62   1002.74 o 
  12   6   4       42.64       12.39    235.42 o 
  14   6   4    17560.09    17531.93   1443.17 o 
  16   6   4      298.17      428.16    342.45 o 
 -17   7   4     2866.90     2993.09    812.72 o 
 -15   7   4     5365.68     5855.35   1013.10 o 
 -13   7   4     4751.40     5788.91    892.59 o 
 -11   7   4     4290.47     3876.85    511.42 o 
  -9   7   4     4014.89     3730.17    497.14 o 
  -7   7   4    13816.93    13810.97    632.99 o 
  -5   7   4      508.92      489.40     94.86 o 
  -3   7   4    12814.40    11076.85    762.06 o 
  -1   7   4    13064.45    13171.71   1087.38 o 
   1   7   4    21940.09    19608.27    621.01 o 
   3   7   4     7123.29     6864.61    224.09 o 
   5   7   4    15399.76    13844.53    925.52 o 
   7   7   4     4748.34     4120.96    344.46 o 
   9   7   4     6621.43     5948.83    434.92 o 
  11   7   4     1113.06      895.00    279.41 o 
  13   7   4     5420.28     5024.57    558.54 o 
  15   7   4     2125.28     1052.28    487.73 o 
 -18   8   4     7698.56     9107.72   1357.29 o 
 -16   8   4    41682.07    50240.00   5638.88 o 
 -14   8   4     1407.94     1747.09    783.56 o 
 -12   8   4    58181.27    58829.61   3835.89 o 
 -10   8   4     2232.40     2053.57    353.80 o 
  -8   8   4   117413.48   115398.71   6698.33 o 
  -6   8   4    23649.09    23110.39    887.66 o 
  -4   8   4   107465.05   107325.40   1473.05 o 
  -2   8   4    32592.88    31139.90   1155.12 o 
   0   8   4    77565.03    75849.14   1226.07 o 
   2   8   4    55417.92    50704.49   1375.58 o 
   4   8   4    32849.31    27411.43   1868.18 o 
   6   8   4    95477.30    93132.47   2284.29 o 
   8   8   4     5735.04     5117.67    359.92 o 
  10   8   4    56851.45    55687.96   1685.42 o 
  12   8   4       47.70     -198.50    198.50 o 
  14   8   4    50370.44    51325.92   2521.72 o 
 -17   9   4    45179.01    54607.81   4982.33 o 
 -15   9   4     6704.19     6577.68   1416.68 o 
 -13   9   4    58378.81    56232.45   3851.90 o 
 -11   9   4    28774.50    27957.69   2298.46 o 
  -9   9   4    73217.31    67777.85   2238.52 o 
  -7   9   4    89455.22    88554.67   2010.48 o 
  -5   9   4    28146.12    27606.23    775.46 o 
  -3   9   4   153640.62    99989.41  17074.03 o 
  -1   9   4     7281.24     6581.53    400.45 o 
   1   9   4   175442.94   164957.89   3811.92 o 
   3   9   4      102.30      142.26     48.33 o 
   5   9   4   133077.64   108633.58   9224.73 o 
   7   9   4    18488.49    17340.53    679.13 o 
   9   9   4    74070.67    72081.35   2751.00 o 
  11   9   4    30713.60    28953.42   1000.15 o 
  13   9   4    26899.19    27803.69   1331.34 o 
  15   9   4    33241.46    34112.58   2138.70 o 
 -16  10   4    14363.35    14945.71   2185.92 o 
 -14  10   4    11632.98    10136.07   1651.41 o 
 -12  10   4    21159.05    19956.00   1168.27 o 
 -10  10   4     4862.96     4275.76    549.01 o 
  -8  10   4    59953.63    55206.00   3146.74 o 
  -6  10   4     1795.29     1732.16    255.79 o 
  -4  10   4    53922.23    54722.47   1691.29 o 
  -2  10   4     7188.58     6350.78    384.78 o 
   0  10   4    50000.80    47070.77   1018.45 o 
   2  10   4    13066.90     9636.13   1054.27 o 
   4  10   4    19657.58    18404.46    793.53 o 
   6  10   4    30396.96    28838.38    971.87 o 
   8  10   4    10053.58     9134.05    548.79 o 
  10  10   4    18118.32    16703.49    834.59 o 
  12  10   4      215.89     -155.40    155.40 o 
  14  10   4    14060.40    13722.72    971.89 o 
 -17  11   4      565.31      572.68    219.34 o 
 -15  11   4     1860.36     1112.67    550.87 o 
 -13  11   4     1298.82     1293.95    530.59 o 
 -11  11   4      565.17      518.94    194.97 o 
  -9  11   4     1205.83      707.06    164.97 o 
  -7  11   4     2699.99     2606.75    672.39 o 
  -5  11   4     4120.14     4276.90    811.56 o 
  -3  11   4      154.49       93.90     27.54 o 
  -1  11   4     2865.77     2734.73    151.61 o 
   1  11   4      167.83      183.39     86.23 o 
   3  11   4        5.06       -7.53     54.39 o 
   5  11   4       86.65       84.97     40.58 o 
   7  11   4       14.22       93.86     53.05 o 
   9  11   4      848.26      562.72    134.39 o 
  11  11   4       20.33       64.48    138.90 o 
  13  11   4      116.11     -127.48    127.48 o 
 -16  12   4    11663.74    12578.98   2044.35 o 
 -14  12   4     3655.88     3386.22    930.99 o 
 -12  12   4    16221.91    15912.73   1990.86 o 
 -10  12   4     2840.13     1599.55    381.67 o 
  -8  12   4    35766.56    35259.78   2600.30 o 
  -6  12   4     4525.01     4471.46    854.07 o 
  -4  12   4    26172.57    24904.30   1465.92 o 
  -2  12   4     8138.18     7985.78    403.96 o 
   0  12   4     4024.58     3811.37    192.65 o 
   2  12   4    11255.43     7824.42   1563.80 o 
   4  12   4     4955.48     4334.18    302.87 o 
   6  12   4    13679.39    12986.12    798.58 o 
   8  12   4      823.43      811.83    210.11 o 
  10  12   4    10820.09    10114.86    593.17 o 
  12  12   4       48.57     -127.71    179.15 o 
  14  12   4     7321.86     6817.43    797.59 o 
 -15  13   4     6542.87     5152.94   1232.71 o 
 -13  13   4    40567.62    37420.08   3218.92 o 
 -11  13   4    14185.61    13060.67   1749.90 o 
  -9  13   4    46445.80    43978.08   3040.49 o 
  -7  13   4    30156.16    26867.34   2199.80 o 
  -5  13   4    21489.63    20760.76    742.13 o 
  -3  13   4    50771.34    45269.73   3757.89 o 
  -1  13   4     6030.12     5791.72    293.75 o 
   1  13   4    69326.23    67693.86   3353.33 o 
   3  13   4       45.19      154.76     69.75 o 
   5  13   4    53583.45    40789.57   3966.19 o 
   7  13   4     7626.16     7410.57    627.56 o 
   9  13   4    28526.12    28068.79   1131.24 o 
  11  13   4    11140.38    10194.55    701.69 o 
  13  13   4    12343.43    11024.34    882.44 o 
 -14  14   4     1031.40      673.50    320.62 o 
 -12  14   4    39816.62    37147.54   3107.22 o 
 -10  14   4     4956.06     3289.57    879.18 o 
  -8  14   4    46873.29    43393.72   2963.55 o 
  -6  14   4     7556.06     6977.23    680.82 o 
  -4  14   4    51158.39    51990.66   1051.34 o 
  -2  14   4    18169.61    18042.95    566.54 o 
   0  14   4    49182.81    52264.44   1123.99 o 
   2  14   4    32931.54    31149.32   3312.67 o 
   4  14   4    12861.34    10127.16   1116.97 o 
   6  14   4    37685.64    36536.58   1548.10 o 
   8  14   4     3549.48     2892.03    367.96 o 
  10  14   4    20031.39    20504.15    997.04 o 
  12  14   4       10.74     -168.35    168.35 o 
 -13  15   4     2660.33     1712.93    704.12 o 
 -11  15   4    16871.15    15918.00   1993.48 o 
  -9  15   4      189.28      194.27    158.51 o 
  -7  15   4    16869.82    16187.36   1833.69 o 
  -5  15   4      112.08       85.03     98.35 o 
  -3  15   4    24318.46    24318.93    963.88 o 
  -1  15   4      682.15      475.96    120.73 o 
   1  15   4    24457.77    23610.39    955.71 o 
   3  15   4     4141.42     3654.91    909.73 o 
   5  15   4     9643.57     7471.27    873.65 o 
   7  15   4     4317.33     4432.00    453.65 o 
   9  15   4     6740.21     7238.74    590.67 o 
  11  15   4     3157.95     2942.77    393.10 o 
 -14  16   4     2801.56     3624.69   1130.00 o 
 -12  16   4     1968.44     1249.31    628.82 o 
 -10  16   4     2583.60     1846.89    684.03 o 
  -8  16   4     7973.97     9717.70   1463.89 o 
  -6  16   4      281.57      112.29    351.93 o 
  -4  16   4    24311.46    22616.67   1231.69 o 
  -2  16   4     1311.58      903.92    247.72 o 
   0  16   4    22250.34    21386.54   1424.68 o 
   2  16   4     3710.15     3288.37    349.81 o 
   4  16   4    14949.01    11777.23   2477.74 o 
   6  16   4     5695.94     5249.90    523.72 o 
   8  16   4      197.28      324.63    247.70 o 
  10  16   4     6400.43     7519.15    671.91 o 
 -13  17   4    33206.64    34257.36   3177.28 o 
 -11  17   4    13914.12    13310.50   1860.73 o 
  -9  17   4    38701.61    37662.55   3020.48 o 
  -7  17   4    29260.57    29306.29   1537.93 o 
  -5  17   4    16565.77    17189.85   1127.07 o 
  -3  17   4    71781.09    73735.68   2774.59 o 
  -1  17   4     3258.78     3021.55    341.95 o 
   1  17   4    96580.85    93257.88   9194.48 o 
   3  17   4     2447.24     1380.82    301.29 o 
   5  17   4    75812.07    81628.39   3535.69 o 
   7  17   4    12700.04    12303.21    898.22 o 
   9  17   4    39934.86    43052.01   1538.97 o 
 -12  18   4    32154.21    30343.28   2920.19 o 
 -10  18   4      133.14      219.51    294.45 o 
  -8  18   4    58356.72    54958.26   3526.99 o 
  -6  18   4     1630.40      767.80    334.89 o 
  -4  18   4    74490.29    74001.41   2388.26 o 
  -2  18   4    14279.06    13872.04    769.05 o 
   0  18   4    53613.23    53787.35   4675.20 o 
   2  18   4    46301.11    45250.97   6238.84 o 
   4  18   4    32790.25    35454.29   1626.64 o 
   6  18   4    57560.91    62268.87   3023.58 o 
   8  18   4     7963.00     8277.27    726.04 o 
  -9  19   4    11961.06    11767.57   1681.12 o 
  -7  19   4    10997.18     9886.43    945.82 o 
  -5  19   4     7839.52     7713.30    792.71 o 
  -3  19   4    27822.77    25608.07   1745.29 o 
  -1  19   4     5411.91     5054.85    478.40 o 
   1  19   4    23460.06    23257.73   3401.07 o 
   3  19   4      560.77      263.34    269.46 o 
   5  19   4    20904.47    21423.36   1175.76 o 
   7  19   4      799.52      839.86    604.50 o 
  -8  20   4       36.16      114.35    178.06 o 
  -6  20   4     3542.35     4033.70    573.52 o 
  -4  20   4      295.06      212.96    125.70 o 
  -2  20   4      678.55      775.32    243.60 o 
   0  20   4       13.40       25.82    101.95 o 
   2  20   4      722.18      280.37    324.16 o 
   4  20   4        5.65     -140.19    246.66 o 
   6  20   4      405.46       77.50    425.22 o 
  -7  21   4    12297.96    13281.30   1148.86 o 
  -5  21   4     1582.46     1083.67    435.13 o 
  -3  21   4    16049.12    15101.49   1260.55 o 
  -1  21   4       96.33     -116.94    197.78 o 
   1  21   4    21703.79    22105.08   3173.29 o 
   3  21   4      178.35     -361.40    361.40 o 
  -2  22   4     6152.50     4438.19    599.74 o 
   0  22   4    13221.59    13443.54   2154.72 o 
 -19   1   5    20013.48    21783.07   1475.35 o 
 -17   1   5     7790.86     8619.03    664.87 o 
 -15   1   5    29330.70    29883.77   1441.90 o 
 -13   1   5    10278.63     9431.29   1115.12 o 
 -11   1   5    41519.15    37011.23   1959.24 o 
  -9   1   5    44883.49    39759.86   2541.21 o 
  -7   1   5    34621.98    33110.13    810.57 o 
  -5   1   5    61431.78    60057.16    854.04 o 
  -3   1   5    10377.65    10307.73    369.33 o 
  -1   1   5    77259.28    77195.21    967.84 o 
   1   1   5       21.24       24.36     35.39 o 
   3   1   5    44092.14    43189.14   1527.89 o 
   5   1   5     3756.55     3603.76    224.85 o 
   7   1   5    58820.81    58017.25   1954.48 o 
   9   1   5     8485.58     7673.61    870.10 o 
 -18   2   5    47064.35    55447.47   2325.61 o 
 -16   2   5    10924.64    10615.79    886.11 o 
 -14   2   5    82267.38    92241.56   2401.34 o 
 -12   2   5     2351.99     2496.85    496.89 o 
 -10   2   5   176370.12   164741.86   5934.51 o 
  -8   2   5     9396.03     9031.11    465.60 o 
  -6   2   5   174617.09   170874.64   4521.66 o 
  -4   2   5    65533.74    66521.55    878.21 o 
  -2   2   5   177882.75   183956.17   1653.28 o 
   0   2   5   180256.22   184532.91   2720.67 o 
   2   2   5    84479.78    85888.52   3212.86 o 
   4   2   5   105421.39   105465.95   3188.92 o 
   6   2   5    11647.98    11049.73    666.04 o 
   8   2   5   108949.00   104788.93   3160.45 o 
  10   2   5      256.94      814.89    311.76 o 
 -19   3   5    27772.62    31862.45   1830.74 o 
 -17   3   5     7436.73     9602.20   1335.48 o 
 -15   3   5    46269.74    47887.40   1838.49 o 
 -13   3   5    34812.33    35937.59   1616.36 o 
 -11   3   5    31753.84    29994.63   1316.90 o 
  -9   3   5   118152.15   107042.52   2461.90 o 
  -7   3   5    19520.29    18615.13    617.86 o 
  -5   3   5   118059.95   114349.50   1865.08 o 
  -3   3   5     4845.33     5524.88    248.41 o 
  -1   3   5   171241.14   173450.19   2129.49 o 
   1   3   5     7241.14     6974.64    288.96 o 
   3   3   5    79452.43    79469.41   1968.63 o 
   5   3   5    51045.26    52895.32   1876.56 o 
   7   3   5    66943.20    62517.52   1394.10 o 
   9   3   5    26043.43    24201.40   1187.75 o 
  11   3   5    15696.49    15318.45   1347.00 o 
 -18   4   5     7124.77     8617.27   1319.95 o 
 -16   4   5       18.97       39.61    175.11 o 
 -14   4   5    12855.22    13090.70    826.50 o 
 -12   4   5     3818.18     3848.28    391.42 o 
 -10   4   5     8745.85     7562.22    628.94 o 
  -8   4   5    11016.34    10239.53    471.33 o 
  -6   4   5     5312.75     4713.68    408.42 o 
  -4   4   5    16848.88    15267.84    516.62 o 
  -2   4   5     4788.00     4961.44    171.29 o 
   0   4   5    49572.85    51267.97    767.19 o 
   2   4   5     1104.27     1129.02    147.59 o 
   4   4   5    36694.05    37258.99   1549.06 o 
   6   4   5     1835.47     1852.09    200.39 o 
   8   4   5    19113.79    17289.04    638.54 o 
  10   4   5     2186.83     2192.22    484.99 o 
 -19   5   5     1460.74      697.42    390.96 o 
 -17   5   5       81.02      183.82    345.04 o 
 -15   5   5     5302.90     5744.09    935.10 o 
 -13   5   5      235.48      149.49    105.09 o 
 -11   5   5    12507.65    11898.90    547.93 o 
  -9   5   5     7288.61     6692.07    289.23 o 
  -7   5   5    17753.96    18541.77    667.40 o 
  -5   5   5     9342.61     9066.88    439.16 o 
  -3   5   5    35455.96    37917.01    595.14 o 
  -1   5   5    20720.23    20003.10   1023.91 o 
   1   5   5     2266.54     2411.23    148.13 o 
   3   5   5    32253.17    33948.32   1346.96 o 
   5   5   5      982.12      840.61    184.52 o 
   7   5   5    23173.05    23027.53    913.92 o 
   9   5   5     6690.19     5672.08    370.00 o 
  11   5   5     8990.75     8218.09   1034.91 o 
 -18   6   5    24768.94    27677.87   2418.39 o 
 -16   6   5     3921.96     3568.09    821.72 o 
 -14   6   5    43150.82    44044.11   4238.96 o 
 -12   6   5       17.63      352.86    167.38 o 
 -10   6   5    80849.27    76173.98   6252.19 o 
  -8   6   5     4565.01     3681.07    259.36 o 
  -6   6   5    54137.11    55364.46    942.32 o 
  -4   6   5    39506.97    39929.80   1050.72 o 
  -2   6   5   118621.57   122260.41   2075.71 o 
   0   6   5   111263.70   113064.02   4740.52 o 
   2   6   5    66699.50    69109.97   2398.77 o 
   4   6   5   103754.87   105523.66   5016.65 o 
   6   6   5    17706.87    17870.27    597.51 o 
   8   6   5   103948.02   103862.68   1541.09 o 
  10   6   5       48.34      -50.98     98.99 o 
  12   6   5    77572.28    76130.85   3277.77 o 
 -17   7   5     5567.02     4956.43    951.54 o 
 -15   7   5    35816.96    37387.96   2455.81 o 
 -13   7   5     9961.74     9218.34    774.55 o 
 -11   7   5    27473.95    25371.00   1208.53 o 
  -9   7   5    58872.10    44746.12   4490.53 o 
  -7   7   5    34505.57    33685.79   1124.45 o 
  -5   7   5    87254.77    87335.99   1349.35 o 
  -3   7   5    12573.06    12338.69    742.14 o 
  -1   7   5   179928.08   182611.50   2598.92 o 
   1   7   5     2781.45     1829.80    723.33 o 
   3   7   5   133378.11   133817.25   1785.57 o 
   5   7   5    22244.72    20486.05    974.00 o 
   7   7   5   115884.59   111120.76   1927.97 o 
   9   7   5    27617.76    27183.14   1000.50 o 
  11   7   5    47896.16    44841.09   1329.33 o 
  13   7   5    42735.73    42231.59   2017.83 o 
  15   7   5    13288.51    11853.97   1859.31 o 
 -18   8   5    10070.79    11499.18   1561.72 o 
 -16   8   5     6640.12     7373.85   1165.34 o 
 -14   8   5    20921.03    21483.00   1770.35 o 
 -12   8   5      266.77       77.05    125.20 o 
 -10   8   5    50254.67    46144.93   2869.29 o 
  -8   8   5      442.33      232.13    163.91 o 
  -6   8   5    49352.76    50051.02    953.70 o 
  -4   8   5     3074.70     2492.49    311.74 o 
  -2   8   5    59671.89    58920.48   1701.26 o 
   0   8   5     4038.58     3447.43    576.20 o 
   2   8   5    27481.04    26973.05    870.86 o 
   4   8   5    12320.45    11499.83    451.45 o 
   6   8   5    13405.44    13575.46    708.44 o 
   8   8   5    18093.83    17658.43    702.88 o 
  10   8   5     4862.37     4303.08    365.34 o 
  12   8   5    21593.90    21258.32   1275.76 o 
  14   8   5      204.83      232.89    138.19 o 
 -17   9   5      653.67      219.71    263.84 o 
 -15   9   5       66.23      200.59    288.56 o 
 -13   9   5     5829.34     5630.83    605.88 o 
 -11   9   5      107.68      242.69    160.80 o 
  -9   9   5     9531.82     7833.59    926.47 o 
  -7   9   5     4173.24     3915.11    328.94 o 
  -5   9   5    15035.12    15387.02    461.44 o 
  -3   9   5     5119.69     5056.14    497.94 o 
   1   9   5    28231.87    28925.68   1086.61 o 
   3   9   5       26.16      141.96     79.95 o 
   5   9   5    11382.24    10871.52    474.78 o 
   7   9   5       47.60       52.99     60.94 o 
   9   9   5     5130.53     4728.29    374.15 o 
  11   9   5      336.47      228.73    218.65 o 
  13   9   5     2228.24     1577.91    668.52 o 
 -16  10   5     2666.94     3067.95    743.51 o 
 -14  10   5    42868.33    43872.35   4019.85 o 
 -12  10   5       10.12       44.45    239.14 o 
 -10  10   5    58691.82    53982.12   2686.13 o 
  -8  10   5    10729.52     8345.90   1341.01 o 
  -6  10   5    56877.88    53344.23   2030.95 o 
  -4  10   5    21159.49    20880.74   1075.91 o 
  -2  10   5    53307.58    52393.72   1703.28 o 
   0  10   5    74369.21    74162.62   1762.62 o 
   2  10   5    17365.85    14854.08   1253.18 o 
   4  10   5    44831.21    39962.46   1737.29 o 
   6  10   5      121.64       29.39     72.85 o 
   8  10   5    39605.94    37163.20   1599.24 o 
  10  10   5     1813.11     1503.42    234.26 o 
  12  10   5    25604.19    23672.10   1075.38 o 
  14  10   5     2449.74     1525.88    825.41 o 
 -17  11   5     8806.60    10105.17   1414.19 o 
 -15  11   5    65775.97    67785.99   3390.54 o 
 -13  11   5    39542.70    37920.01   2335.78 o 
 -11  11   5    48609.21    45676.57   1705.05 o 
  -9  11   5    81412.15    71060.49   5650.36 o 
  -7  11   5    19932.59    19740.48   1434.67 o 
  -5  11   5    89668.64    83011.97   6623.09 o 
  -3  11   5     9473.06     9714.23    734.33 o 
  -1  11   5   113809.70   116117.36   1828.77 o 
   1  11   5      584.98      351.00     96.27 o 
   3  11   5    81207.77    69557.52   5697.79 o 
   5  11   5    13516.89    12127.62    759.85 o 
   7  11   5    56269.82    53867.40   2358.53 o 
   9  11   5     9955.60     8775.62    859.05 o 
  11  11   5    13705.14    12487.28    752.13 o 
  13  11   5    18603.43    16059.45   1080.89 o 
 -16  12   5     3604.23     4372.77   1405.59 o 
 -14  12   5    46797.81    48671.00   2767.86 o 
 -12  12   5       20.46     -466.22    466.22 o 
 -10  12   5    63632.41    56970.71   2953.34 o 
  -8  12   5    10199.27     8941.70   1340.64 o 
  -6  12   5    57691.38    47692.59   8510.77 o 
  -4  12   5    34284.04    35728.05   1487.06 o 
  -2  12   5    29236.39    29670.96    873.54 o 
   0  12   5    61936.04    58395.10   1674.80 o 
   2  12   5    18219.88    15771.38   1143.07 o 
   4  12   5    48077.95    36065.87   4184.86 o 
   6  12   5     2186.31     1578.87    431.60 o 
   8  12   5    42000.35    39499.11   4080.34 o 
  10  12   5       61.86      -50.92    267.92 o 
  12  12   5    21977.53    20238.93   1016.16 o 
 -15  13   5      746.67      704.65    321.92 o 
 -13  13   5     4098.86     3404.94    935.57 o 
 -11  13   5      462.73     -371.27    483.88 o 
  -9  13   5    11064.51    10624.81   1536.52 o 
  -7  13   5      364.72      203.72    301.60 o 
  -5  13   5    15168.82    16334.17   1029.40 o 
  -3  13   5     6723.47     6137.55    376.02 o 
  -1  13   5     4167.53     3945.80    289.43 o 
   1  13   5      526.10      328.24    143.58 o 
   3  13   5      167.51      108.50     43.58 o 
   5  13   5     3011.26     2258.42    713.41 o 
   7  13   5      945.13      824.54    157.84 o 
   9  13   5     1464.13      941.03    303.25 o 
  11  13   5       59.54       -9.17    291.39 o 
 -14  14   5    12025.24    12981.39   2023.63 o 
 -12  14   5     1113.59     1596.25    776.44 o 
 -10  14   5    22009.31    18988.86   2545.35 o 
  -8  14   5       18.55      108.46    314.03 o 
  -6  14   5    14140.94    12628.27   1546.06 o 
  -4  14   5     1461.16     1399.61    299.68 o 
  -2  14   5    27550.41    25543.84    915.88 o 
   0  14   5     5986.43     4997.04    524.06 o 
   2  14   5    12088.42     9198.63   1293.08 o 
   4  14   5     4536.98     3015.99   1010.42 o 
   6  14   5     5566.78     3647.39   1167.83 o 
   8  14   5     5266.28     5256.96    890.69 o 
  10  14   5      642.93      451.01    336.31 o 
  12  14   5     6975.10     6243.00    573.82 o 
 -13  15   5    11143.39    10353.67   1756.38 o 
 -11  15   5    26138.05    22990.77   2460.27 o 
  -9  15   5    41107.83    40283.07   3068.05 o 
  -7  15   5    16562.33    15585.17   1780.73 o 
  -5  15   5    64609.90    69771.47   3601.02 o 
  -3  15   5     6073.66     5758.79    481.05 o 
  -1  15   5    51061.32    50149.98   3802.35 o 
   1  15   5     1056.61      624.04    173.11 o 
   3  15   5    44663.75    32492.67   7078.47 o 
   5  15   5     4482.60     3396.14    907.43 o 
   7  15   5    40862.93    37209.02   3575.35 o 
   9  15   5    16671.91    16620.63   1162.64 o 
  11  15   5    20576.98    20000.63   1043.79 o 
 -12  16   5       59.04      194.37    273.20 o 
 -10  16   5    51343.50    51224.04   3598.46 o 
  -8  16   5     3812.13     2742.66    811.53 o 
  -6  16   5    43297.88    43397.75   2969.47 o 
  -4  16   5    27856.92    28491.01   1126.79 o 
  -2  16   5    33558.03    34301.23   2297.15 o 
   0  16   5    37790.84    35670.07   4161.72 o 
   2  16   5    21782.26    14588.38   3096.85 o 
   4  16   5    47281.39    39014.02  12420.90 o 
   6  16   5     7995.66     6906.16    984.93 o 
   8  16   5    50292.08    49466.86   2769.02 o 
  10  16   5        3.38     -192.23    198.50 o 
 -11  17   5     1676.69     2548.16    828.79 o 
  -9  17   5     7170.40     6252.16   1235.25 o 
  -7  17   5      660.89      224.15    216.34 o 
  -5  17   5    11409.38    12072.96   1538.49 o 
  -3  17   5      791.47      918.23    336.38 o 
  -1  17   5    17359.92    17023.55   1559.40 o 
   1  17   5      480.99      157.23    147.82 o 
   3  17   5    17036.66    13185.16   6431.01 o 
   5  17   5     5039.49     4288.54    958.15 o 
   7  17   5    10037.87     9309.15    691.55 o 
   9  17   5     4123.95     4049.12    454.74 o 
 -10  18   5      131.28      141.80    379.70 o 
  -8  18   5      580.75      715.18    382.89 o 
  -6  18   5       70.67      201.97    271.42 o 
  -4  18   5      844.04      463.26    242.14 o 
  -2  18   5      212.32      -28.67    198.79 o 
   0  18   5     2976.18     2731.25    476.08 o 
   2  18   5     1142.14      996.30    515.25 o 
   4  18   5      752.19      455.20    202.09 o 
   6  18   5     1504.17     1266.88    243.96 o 
   8  18   5     2913.59     2906.05    397.25 o 
  -9  19   5    18864.98    17808.94   2106.91 o 
  -7  19   5     2520.87     2233.67    747.96 o 
  -5  19   5    28084.94    26010.27   1569.23 o 
  -3  19   5     1469.36      354.84    453.60 o 
  -1  19   5    25021.30    24829.99   3008.94 o 
   1  19   5     1830.94     1230.17    304.34 o 
   3  19   5    27010.21    29961.23   1587.94 o 
   5  19   5     5099.56     4493.07    600.48 o 
  -8  20   5     2342.08     2140.75    739.28 o 
  -6  20   5    36308.73    38995.94   2985.89 o 
  -4  20   5    10493.97     9563.37    881.69 o 
  -2  20   5    25974.98    26798.17   3290.82 o 
   0  20   5    22224.61    19911.11   3490.12 o 
   2  20   5    14989.28    17921.35   1247.29 o 
   4  20   5    27817.75    32100.36   1680.04 o 
  -5  21   5    13232.06    12159.37   1395.75 o 
  -3  21   5     5210.91     3766.33    559.65 o 
  -1  21   5    19861.60    19985.13   3166.06 o 
   1  21   5     2435.14     2111.75    431.06 o 
 -18   0   6    16458.84    16981.33   2577.66 o 
 -16   0   6   159957.39   164162.64   7590.50 o 
 -14   0   6      891.97      856.46    349.38 o 
 -12   0   6   215591.27   181234.70   6624.88 o 
 -10   0   6    11019.62     9493.52   1316.99 o 
  -8   0   6   201926.48   192989.58   3918.36 o 
  -6   0   6    67070.18    65975.71   2319.98 o 
  -4   0   6   166001.56   167583.95   4104.86 o 
  -2   0   6   199336.86   200517.33   2693.46 o 
   0   0   6   136180.30   142950.95   2084.84 o 
   2   0   6   169194.75   167318.08   9777.83 o 
   4   0   6    27575.14    26687.40   1315.37 o 
   6   0   6   205068.55   175766.03  14843.81 o 
   8   0   6     3986.46     3568.75    584.90 o 
 -19   1   6     3211.19     3745.70    944.08 o 
 -17   1   6    43200.01    46276.22   2920.58 o 
 -15   1   6    24381.71    23771.79   1907.16 o 
 -13   1   6    29218.79    26751.55   1849.31 o 
 -11   1   6    78446.48    67123.14   2647.97 o 
  -9   1   6    18911.21    17618.14    831.55 o 
  -7   1   6   154542.14   149643.73   2334.72 o 
  -5   1   6     7391.39     7535.25    310.00 o 
  -3   1   6   176767.28   176614.42   1958.92 o 
  -1   1   6     8890.24     9144.91    364.87 o 
   1   1   6   161890.94   161910.12   4807.37 o 
   3   1   6    26948.13    26414.70   1123.27 o 
   5   1   6    75078.69    70142.12   1296.56 o 
   7   1   6    63376.69    58302.49   1721.09 o 
   9   1   6    21714.90    20900.44   1479.55 o 
 -18   2   6       92.08      228.06    374.85 o 
 -16   2   6      409.50      164.13    519.93 o 
 -14   2   6      115.04       33.99    823.45 o 
 -12   2   6     2220.60     2102.20    478.05 o 
 -10   2   6       30.29      167.91    134.98 o 
  -8   2   6     5675.10     5247.59    451.37 o 
  -6   2   6     1914.88     2036.60    205.16 o 
  -4   2   6      650.63      560.01     69.80 o 
  -2   2   6     3617.09     3581.29    242.82 o 
   0   2   6      873.65      887.27    106.39 o 
   2   2   6      205.15      270.77     49.50 o 
   4   2   6     4002.25     3871.38    313.39 o 
   6   2   6     4366.45     4319.20    263.83 o 
   8   2   6     2264.95     2068.59    340.94 o 
  10   2   6     1132.27      777.97    156.47 o 
 -19   3   6     4737.91     3372.27   1545.70 o 
 -17   3   6    14592.88    16473.28   1739.32 o 
 -15   3   6    21535.35    20543.07   1784.00 o 
 -13   3   6     3768.69     3313.38    616.84 o 
 -11   3   6    44043.85    39802.21   2250.26 o 
  -9   3   6     5461.04     5049.71    495.66 o 
  -7   3   6    37790.67    38781.95   1311.47 o 
  -5   3   6     9846.33    10093.96    324.61 o 
  -3   3   6    46376.98    47771.85   1037.43 o 
  -1   3   6     8710.30     8623.70    343.03 o 
   1   3   6    38219.42    39037.90    779.51 o 
   3   3   6      471.33      652.33     99.35 o 
   5   3   6    39994.47    40731.91   2680.19 o 
   7   3   6     2881.53     2835.20    249.97 o 
   9   3   6    17046.59    15327.58    932.07 o 
  11   3   6     6037.72     5921.88    866.42 o 
 -18   4   6     1036.83      373.53    471.40 o 
 -16   4   6    50321.99    51140.92   2964.24 o 
 -14   4   6        7.22      -62.10    519.66 o 
 -12   4   6    45275.56    38564.45   3042.08 o 
 -10   4   6     3174.60     2663.72    364.33 o 
  -8   4   6    66073.51    65018.46   1797.20 o 
  -6   4   6    16912.98    17088.94    653.82 o 
  -4   4   6    46275.91    45343.75    675.38 o 
  -2   4   6    74612.11    74323.43   1040.11 o 
   0   4   6    26033.40    25055.08    592.25 o 
   2   4   6    67831.54    62546.06   3254.52 o 
   4   4   6    11014.92    11260.15    556.26 o 
   6   4   6   103010.48    99653.05   4547.08 o 
   8   4   6     1057.74      706.59    192.38 o 
  10   4   6    60925.42    59740.08   2681.50 o 
  12   4   6     1147.19     1135.61    410.98 o 
 -17   5   6    30203.78    31964.89   2448.00 o 
 -15   5   6    12092.52    11920.35   1331.85 o 
 -13   5   6    15196.27    13503.54    968.33 o 
 -11   5   6    43510.07    41409.54   1364.85 o 
  -9   5   6    14033.69    13361.32    836.43 o 
  -7   5   6    70576.95    72155.99   1818.60 o 
  -5   5   6       96.29        4.86     43.42 o 
  -3   5   6    85832.60    86534.31   1132.35 o 
  -1   5   6     6273.18     6222.56    201.23 o 
   1   5   6    49096.98    49550.97   1078.42 o 
   3   5   6     9561.12    10233.72    615.60 o 
   5   5   6    45864.15    49459.78   5406.24 o 
   7   5   6    27411.15    26529.79   1496.11 o 
   9   5   6    14480.10    13747.12    730.77 o 
  11   5   6    33589.91    33334.13   2070.75 o 
 -18   6   6      175.37     -367.38    367.38 o 
 -16   6   6     5334.63     4280.70    851.80 o 
 -14   6   6     1328.55      789.47    151.18 o 
 -12   6   6     5601.40     4596.72    544.49 o 
 -10   6   6     1227.05      870.98    164.91 o 
  -8   6   6    16278.73    15710.80    872.70 o 
  -6   6   6     3166.28     3342.30    223.93 o 
  -4   6   6     8761.44     8894.90    349.04 o 
  -2   6   6    13474.85    13764.33    786.64 o 
   0   6   6    14608.05    15122.96    726.36 o 
   2   6   6    12098.05    12009.94    438.53 o 
   4   6   6     3111.93     2991.03    279.01 o 
   6   6   6    20374.44    21085.70   1461.56 o 
   8   6   6      138.25      158.20     99.32 o 
  10   6   6     9852.03     9192.40    637.19 o 
  12   6   6      649.96      517.63    321.33 o 
 -17   7   6     3451.20     3007.76    784.28 o 
 -15   7   6      294.26       53.82    209.69 o 
 -13   7   6      916.62      500.63    166.81 o 
 -11   7   6      877.30      328.97    179.26 o 
  -9   7   6      189.99       91.04    101.16 o 
  -7   7   6     5498.29     5569.28    349.70 o 
  -5   7   6      578.57      633.74     87.42 o 
  -3   7   6     5216.81     5389.68    511.22 o 
  -1   7   6     5603.32     5866.13    466.78 o 
   1   7   6     3659.90     2416.99    557.13 o 
   3   7   6     1757.90     1686.38    251.72 o 
   5   7   6     1586.26     1857.94    300.73 o 
   7   7   6     5433.95     5338.95    465.62 o 
   9   7   6      122.53       13.17     74.94 o 
  11   7   6     3517.76     3764.02    725.67 o 
  13   7   6      141.83       42.30    112.63 o 
 -16   8   6    32166.96    32773.94   2387.45 o 
 -14   8   6       51.70     -142.70    142.83 o 
 -12   8   6    47192.85    41890.12   4003.35 o 
 -10   8   6     1695.65     1515.80    265.97 o 
  -8   8   6    45718.96    44020.98   1090.38 o 
  -6   8   6    17716.37    18394.41    741.77 o 
  -4   8   6    39223.63    27364.04   7045.06 o 
  -2   8   6    38326.34    39538.61   2213.81 o 
   0   8   6    21442.18    19921.34   1465.98 o 
   2   8   6    42239.94    30975.71   3027.66 o 
   4   8   6     6613.66     5100.80    732.25 o 
   6   8   6    66751.09    68387.78   2812.54 o 
   8   8   6      356.91      417.23    119.88 o 
  10   8   6    27870.58    25058.64   1282.86 o 
  12   8   6     5180.20     5091.99    664.58 o 
  14   8   6    17576.47    17594.36   1734.39 o 
 -17   9   6    32471.51    35318.66   2611.31 o 
 -15   9   6    23256.12    22846.27   1914.44 o 
 -13   9   6    24198.39    21802.70   1650.03 o 
 -11   9   6    66357.39    59838.41   7128.46 o 
  -9   9   6    22472.17    20755.87   1453.99 o 
  -7   9   6   110941.12   106680.78   1867.08 o 
  -5   9   6     4168.83     2419.71    588.95 o 
  -3   9   6   115082.88   115708.20   2659.93 o 
  -1   9   6     4179.91     3496.39    631.40 o 
   1   9   6    96511.70    96294.36   3343.73 o 
   3   9   6    15876.86    13856.66   1299.72 o 
   5   9   6    74079.20    72216.92   1939.15 o 
   7   9   6    45138.31    43354.83   1107.55 o 
   9   9   6    30544.96    28623.23   1069.18 o 
  11   9   6    41934.83    39593.88   4050.89 o 
  13   9   6     8985.55     8325.03   1136.76 o 
 -16  10   6    32041.67    34510.18   2503.82 o 
 -14  10   6      604.61      -34.94    292.91 o 
 -12  10   6    41288.78    35638.42   4008.05 o 
 -10  10   6     1505.13     1188.10    265.57 o 
  -8  10   6    70852.61    69831.75   2194.52 o 
  -6  10   6    14520.64    13780.00   1024.18 o 
  -4  10   6    55138.05    58348.02   1911.64 o 
  -2  10   6    50906.82    18420.60  17044.72 o 
   0  10   6    39137.77    38968.74   2157.66 o 
   2  10   6    37092.00    38571.68   2172.79 o 
   4  10   6     9369.91     9195.89    756.39 o 
   6  10   6    44036.41    42669.69   1670.20 o 
   8  10   6     5065.73     4671.95    419.85 o 
  10  10   6    25476.51    22662.27   1546.28 o 
  12  10   6      147.59     -119.85    217.32 o 
 -15  11   6      279.42      126.73    184.89 o 
 -13  11   6        9.79      256.48    197.82 o 
 -11  11   6      810.83      441.57    187.32 o 
  -9  11   6       16.25       42.15     92.46 o 
  -7  11   6      236.73      454.87    215.18 o 
  -5  11   6       38.97      129.44    144.47 o 
  -3  11   6     1967.57     2206.27    378.75 o 
  -1  11   6      218.07     -168.56    255.02 o 
   1  11   6     3773.49     3900.54    691.58 o 
   3  11   6        1.02      543.33    227.04 o 
   5  11   6      798.21      864.61    374.07 o 
   7  11   6      706.76      565.96    155.74 o 
   9  11   6     1322.76     1195.93    297.05 o 
  11  11   6      167.02     -110.50    260.18 o 
 -16  12   6    25473.74    30024.56   3252.84 o 
 -14  12   6      262.28     -522.79    616.70 o 
 -12  12   6    38519.21    37459.14   3207.44 o 
 -10  12   6      270.45      292.06    327.42 o 
  -8  12   6    42496.92    41794.61   2955.41 o 
  -6  12   6    26824.67    27908.23   1392.23 o 
  -4  12   6    37808.05    40502.18   1654.08 o 
  -2  12   6    47773.95    49407.11   2409.99 o 
   0  12   6     9954.94    10086.63   1153.84 o 
   2  12   6    36512.98    36944.80   1964.63 o 
   4  12   6     9664.33     9060.66    759.12 o 
   6  12   6    34724.65    32354.29   4261.55 o 
   8  12   6      391.38      398.45    136.64 o 
  10  12   6    20726.20    17969.72   1410.96 o 
  12  12   6      654.07      274.77    355.52 o 
 -15  13   6    24120.31    27130.27   3025.42 o 
 -13  13   6    33624.33    29349.22   2945.72 o 
 -11  13   6    71006.78    64765.45   2659.09 o 
  -9  13   6    30327.67    28220.99   1728.06 o 
  -7  13   6   133146.16   137880.75   5449.47 o 
  -5  13   6    11295.27    12035.44   1069.22 o 
  -3  13   6   160729.09   167989.25   3603.18 o 
  -1  13   6     1274.30      501.94    195.04 o 
   1  13   6   134878.64   133597.81   6919.18 o 
   3  13   6    13167.19    12824.87    900.83 o 
   5  13   6    73096.52    64217.32  12870.93 o 
   7  13   6    35387.11    33773.26   3430.41 o 
   9  13   6    21959.64    19722.17   1553.69 o 
  11  13   6    33995.85    31027.69   2019.67 o 
 -14  14   6      226.67      735.01    540.51 o 
 -12  14   6    53394.00    50700.67   3779.68 o 
 -10  14   6     3941.20     3878.07    661.72 o 
  -8  14   6    49557.72    52122.09   3463.48 o 
  -6  14   6    14720.75    13542.58   1633.07 o 
  -4  14   6    41789.35    43722.58   1802.48 o 
  -2  14   6    41340.07    42469.12   1725.29 o 
   0  14   6    24799.46    25366.72    978.96 o 
   2  14   6    67125.21    65435.70   6259.27 o 
   4  14   6      605.87      282.54    155.96 o 
   6  14   6    70965.74    61920.40  14139.38 o 
   8  14   6      384.35      217.68    458.59 o 
  10  14   6    32765.75    32392.47   2607.22 o 
 -13  15   6     3025.77     2127.79    804.72 o 
 -11  15   6     4977.72     3551.52    946.68 o 
  -9  15   6      603.82     1345.72    582.84 o 
  -7  15   6     7134.28     7017.19   1227.63 o 
  -5  15   6      262.83      218.51    231.40 o 
  -3  15   6     9462.20    10247.43   1187.63 o 
  -1  15   6     4608.53     4324.39    552.65 o 
   1  15   6    10733.10    11269.67    908.17 o 
   3  15   6    12083.11    10323.31   2105.74 o 
   5  15   6      623.31      141.40    124.50 o 
   7  15   6     8361.74     6606.10   1171.84 o 
   9  15   6      108.54       -4.32    279.73 o 
 -12  16   6     4864.56     4635.51   1172.63 o 
 -10  16   6       15.31     -182.89    182.89 o 
  -8  16   6     2771.94     1843.68    693.41 o 
  -6  16   6      345.46      679.25    411.77 o 
  -4  16   6     5669.75     5073.39    688.09 o 
  -2  16   6      961.56      803.17    232.01 o 
   0  16   6     2202.61     2419.74    431.88 o 
   2  16   6     5796.47     6530.98   1035.00 o 
   4  16   6     3036.09     1955.85    830.35 o 
   6  16   6     5739.02     3523.90    721.90 o 
   8  16   6        2.47     -196.27    196.27 o 
 -11  17   6    14742.60    16181.23   2174.11 o 
  -9  17   6     1668.41     2600.04    840.32 o 
  -7  17   6    20796.83    20188.07   2165.70 o 
  -5  17   6      136.46      288.61    298.89 o 
  -3  17   6    28309.57    31751.38   1607.09 o 
  -1  17   6     1122.36      614.49    384.74 o 
   1  17   6    23051.71    24600.67   1421.82 o 
   3  17   6     4964.40     4482.98    869.09 o 
   5  17   6    14247.11    10044.28   5017.67 o 
   7  17   6     7765.34     5608.34   1574.45 o 
 -10  18   6      459.74      142.47    180.35 o 
  -8  18   6    19773.96    20934.77   2306.02 o 
  -6  18   6     5565.23     4748.22   1053.82 o 
  -4  18   6    21989.22    23917.25   1876.73 o 
  -2  18   6    16580.58    16986.96   1198.58 o 
   0  18   6    11655.03    12008.95    997.52 o 
   2  18   6    24183.82    26376.15   1505.38 o 
   4  18   6     2446.82     1945.05    560.69 o 
   6  18   6    24339.77    24872.53   2347.52 o 
  -9  19   6     3531.54     3277.95    931.05 o 
  -7  19   6     7191.35     6279.18   1252.99 o 
  -5  19   6      499.18      950.73    434.02 o 
  -3  19   6     9164.84     9589.79    903.50 o 
  -1  19   6       93.48       55.11    174.80 o 
   1  19   6    10478.08    11425.19   1002.04 o 
   3  19   6      923.75      405.41    274.22 o 
   5  19   6    11375.68    12834.86   1537.07 o 
  -6  20   6      100.63      491.93    342.88 o 
  -4  20   6       40.52     -213.10    357.30 o 
  -2  20   6      631.93      895.58    299.45 o 
   0  20   6     1270.14     1676.14    427.82 o 
   2  20   6      989.77     1025.34    296.22 o 
 -17   1   7    10588.96    10831.52   1417.26 o 
 -15   1   7     9549.29     7538.67   1073.39 o 
 -13   1   7    15393.40    12071.50   1219.32 o 
 -11   1   7     9492.99     8293.68    730.57 o 
  -9   1   7    63527.37    62405.18   1623.71 o 
  -7   1   7      145.03      208.55    137.01 o 
  -5   1   7   116337.40   118073.93   1471.22 o 
  -3   1   7     4680.86     4815.97    360.57 o 
  -1   1   7   133185.59   133531.78   2178.93 o 
   1   1   7     5630.18     5216.00    336.68 o 
   3   1   7    57302.48    56356.84   1805.79 o 
   5   1   7    20456.73    19680.68    770.50 o 
   7   1   7    36252.43    34485.39   1108.53 o 
   9   1   7    26739.17    26711.97   1710.45 o 
 -18   2   7    52910.97    54612.75   3344.62 o 
 -16   2   7        0.90     -132.59    499.81 o 
 -14   2   7    76495.59    63076.45   2978.95 o 
 -12   2   7     6391.79     5217.65    587.31 o 
 -10   2   7   161608.08   156147.33   3154.10 o 
  -8   2   7    47388.68    47528.09   1372.23 o 
  -6   2   7   118082.28   117144.97   2385.96 o 
  -4   2   7    89946.54    90297.22   1109.05 o 
  -2   2   7    37993.07    36949.32    823.86 o 
   0   2   7   173239.30   172481.94   3351.33 o 
   2   2   7     5359.78     4888.76    402.73 o 
   4   2   7   154357.14   157134.03   4923.61 o 
   6   2   7       32.37      101.83     53.17 o 
   8   2   7    96306.57    94864.17   2483.08 o 
  10   2   7     4974.31     4339.54    719.77 o 
 -17   3   7    14754.69    13334.85   1562.48 o 
 -15   3   7    38528.38    32492.27   2231.77 o 
 -13   3   7    40694.43    31104.67   1973.20 o 
 -11   3   7    29151.47    26636.17   1306.59 o 
  -9   3   7    90327.23    90649.69   2300.50 o 
  -7   3   7     4563.51     4493.56    330.85 o 
  -5   3   7    94274.85    94620.99   2067.91 o 
  -3   3   7      437.03      347.33     95.85 o 
  -1   3   7   133263.53   133734.70   1989.79 o 
   1   3   7     8620.83     7639.87    365.29 o 
   3   3   7    59495.29    60428.26   1283.70 o 
   5   3   7    49728.90    50889.60   1812.82 o 
   7   3   7    30611.49    29069.63   1975.76 o 
   9   3   7    35537.26    34371.96   1966.23 o 
  11   3   7     6626.85     6446.52    908.25 o 
 -18   4   7     2743.27     3400.37    843.89 o 
 -16   4   7     3316.97     3011.87    658.02 o 
 -14   4   7     3003.69     2113.79    511.85 o 
 -12   4   7      182.64       81.16    246.48 o 
 -10   4   7     3495.08     3292.35    433.45 o 
  -8   4   7      227.21      427.01    153.54 o 
  -6   4   7     7081.23     7015.87    403.08 o 
  -4   4   7     1899.90     1743.55    132.88 o 
  -2   4   7    11151.88    11267.87    412.72 o 
   0   4   7    13319.68    13680.81    504.29 o 
   2   4   7     3862.54     3418.35    225.20 o 
   4   4   7     9948.35    10444.94    753.72 o 
   6   4   7      559.54      389.10    137.44 o 
   8   4   7     4626.74     4193.06    494.59 o 
  10   4   7     1561.40     1210.83    408.00 o 
  12   4   7     1398.15     1203.21    413.11 o 
 -17   5   7     4328.36     3341.05    737.32 o 
 -15   5   7     3419.34     2597.67    599.62 o 
 -13   5   7     6631.97     5314.58    989.25 o 
 -11   5   7     1901.17      872.68    274.11 o 
  -9   5   7    19949.70    18567.02   1007.22 o 
  -7   5   7     1927.08     2053.18    238.11 o 
  -5   5   7    18090.26    18680.28    640.54 o 
  -3   5   7     4457.83     4336.94    210.78 o 
  -1   5   7    18729.87    18077.43    471.24 o 
   1   5   7     5891.41     6047.40    274.67 o 
   3   5   7     7504.65     7571.34    391.34 o 
   5   5   7     6969.72     7257.22    634.94 o 
   7   5   7     1869.87     1806.83    226.77 o 
   9   5   7     4899.07     4574.66    740.33 o 
  11   5   7     1450.05     1211.28    367.65 o 
 -18   6   7    35039.35    32668.49   2540.94 o 
 -16   6   7       82.73     -337.87    337.87 o 
 -14   6   7    30616.19    26819.61   2120.42 o 
 -12   6   7     7642.14     6020.05    628.97 o 
 -10   6   7    46606.41    43921.27   1646.51 o 
  -8   6   7    24273.62    25639.59   1132.66 o 
  -6   6   7    23443.53    21926.85    908.14 o 
  -4   6   7    30059.69    29011.85    881.56 o 
  -2   6   7    15377.01    14763.48   1019.11 o 
   0   6   7    49347.89    48767.40   1559.96 o 
   2   6   7     1172.77     1091.36    181.64 o 
   4   6   7    49158.29    51096.72   2588.24 o 
   6   6   7      196.92       54.79     78.63 o 
   8   6   7    19267.52    17919.86    866.39 o 
  10   6   7     4114.45     3959.24    705.90 o 
  12   6   7    15501.52    14695.81   1483.07 o 
 -17   7   7    25758.65    22803.59   2055.37 o 
 -15   7   7    22120.34    16222.09   3404.26 o 
 -13   7   7    34956.37    31327.37   3414.60 o 
 -11   7   7     8960.81     7860.59    695.74 o 
  -9   7   7    75774.85    76889.25   2110.62 o 
  -7   7   7     1356.75     1513.09    171.06 o 
  -5   7   7    74677.84    78748.65   2640.18 o 
  -3   7   7     3701.36     3291.01    402.90 o 
  -1   7   7    89005.10    86401.85   1720.52 o 
   1   7   7    12367.56    11054.66   2012.38 o 
   3   7   7    24580.13    25705.45   3946.12 o 
   5   7   7    30958.17    31976.21   2756.55 o 
   7   7   7    12928.52    11797.03    715.49 o 
   9   7   7    24110.89    22431.45   1522.74 o 
  11   7   7     6007.46     6051.20    945.91 o 
  13   7   7    24672.12    22698.47   1953.61 o 
 -16   8   7     3104.60     1064.35   1252.23 o 
 -14   8   7    24299.38    21632.92   3104.19 o 
 -12   8   7    17597.34    16344.34   1212.89 o 
 -10   8   7    20771.05    19554.53   1092.98 o 
  -8   8   7    17243.80    17865.46    942.72 o 
  -6   8   7     5641.59     4987.21    315.63 o 
  -4   8   7    25618.65    26126.84   1248.95 o 
  -2   8   7     3220.70     3151.63    648.87 o 
   0   8   7    22828.85    23042.92   1610.79 o 
   2   8   7      202.00      349.40    186.83 o 
   4   8   7    27723.19    27272.92   1796.45 o 
   6   8   7      256.16      -15.49     93.77 o 
   8   8   7    15594.29    15212.31    851.66 o 
  10   8   7      121.75      -40.30    188.35 o 
  12   8   7    11865.97    11319.21   1319.46 o 
 -17   9   7      436.09        2.19    363.16 o 
 -15   9   7     1474.87     1728.24    652.70 o 
 -13   9   7       11.41     -161.09    161.09 o 
 -11   9   7    11086.24     9490.80    792.55 o 
  -9   9   7       51.37      148.86    111.53 o 
  -7   9   7     1990.16     1916.01    237.57 o 
  -5   9   7     1922.33     1081.66    396.55 o 
  -3   9   7     2924.58     3062.42    428.92 o 
  -1   9   7      187.40      432.23    250.08 o 
   1   9   7       39.12      119.04    169.64 o 
   3   9   7       52.49       50.03     91.35 o 
   5   9   7       64.06      176.29    190.26 o 
   7   9   7      227.27      103.45     87.16 o 
   9   9   7      426.87      369.23    154.93 o 
  11   9   7        7.18      481.81    299.49 o 
 -16  10   7     1045.82      280.79    218.66 o 
 -14  10   7    34204.57    25685.96   6799.38 o 
 -12  10   7      334.11       35.69    177.52 o 
 -10  10   7    56498.81    54564.50   2415.54 o 
  -8  10   7    12915.83    12762.22    776.81 o 
  -6  10   7    51800.87    51544.10   1890.53 o 
  -4  10   7    24350.83    24820.90   1285.51 o 
  -2  10   7    21825.17    22884.75   1181.22 o 
   0  10   7    91407.22    89636.32   3505.96 o 
   2  10   7     4884.04     5137.07    795.72 o 
   4  10   7    76745.66    78210.25   3204.82 o 
   6  10   7      242.67      122.18    189.17 o 
   8  10   7    41584.37    38905.31   1818.60 o 
  10  10   7     1966.37     1775.59    504.74 o 
 -15  11   7    25950.92    23712.83   2855.35 o 
 -13  11   7    52650.47    48801.98   3841.23 o 
 -11  11   7    17712.33    17907.55   1414.15 o 
  -9  11   7    92050.05    92497.08   3241.57 o 
  -7  11   7     1203.27     1464.86    429.58 o 
  -5  11   7   135324.83   146581.75   3353.43 o 
  -3  11   7       83.23     -104.41    179.39 o 
  -1  11   7   174473.61   179964.64   5227.90 o 
   1  11   7     6660.18     6286.22    879.80 o 
   3  11   7   107821.91   107485.62   3929.33 o 
   5  11   7    46791.30    47876.73   2576.25 o 
   7  11   7    50035.12    47623.73   3515.81 o 
   9  11   7    49462.86    48339.90   2900.30 o 
  11  11   7    13080.87    13934.84   1515.04 o 
 -14  12   7    31011.38    30421.16   3123.81 o 
 -12  12   7     3150.32     2784.07    542.42 o 
 -10  12   7    45200.18    41716.63   2200.67 o 
  -8  12   7    17871.55    18555.71   1445.66 o 
  -6  12   7    44930.64    46675.04   1870.56 o 
  -4  12   7    34773.95    36675.52   1646.00 o 
  -2  12   7    19842.61    19398.66   1160.47 o 
   0  12   7    61255.89    67406.12   3144.30 o 
   2  12   7     8635.72     8479.93   1101.27 o 
   4  12   7    60302.53    63316.76   3034.08 o 
   6  12   7       24.03     -338.66    338.66 o 
   8  12   7    51741.13    50699.34   3584.08 o 
  10  12   7     2908.36     3048.48    565.69 o 
 -13  13   7      783.40      954.19    417.11 o 
 -11  13   7     3387.36     2377.17    527.28 o 
  -9  13   7     1905.10     1444.67    488.92 o 
  -7  13   7     4721.70     3820.49    918.56 o 
  -5  13   7     2789.27     2682.49    459.96 o 
  -3  13   7      332.72      136.86    234.51 o 
  -1  13   7     1531.62      973.18    258.02 o 
   1  13   7       17.56      130.66    243.36 o 
   3  13   7     1047.22     1138.30    364.80 o 
   5  13   7      620.62      208.75    195.80 o 
   7  13   7     5613.96     5706.60    610.12 o 
   9  13   7     1067.08      973.01    265.16 o 
 -14  14   7    10386.83     9309.24   1748.67 o 
 -12  14   7     3596.27     3161.34    982.73 o 
 -10  14   7    15385.41    14408.08   1342.19 o 
  -8  14   7     7933.36     8473.27   1385.28 o 
  -6  14   7     6157.78     7045.46    754.69 o 
  -4  14   7     6435.30     7038.75    758.44 o 
  -2  14   7     3599.13     2951.85    466.25 o 
   0  14   7    12563.25    14548.27   1646.03 o 
   2  14   7      328.63      340.08    288.71 o 
   4  14   7    16376.79    18062.72   1667.07 o 
   6  14   7      133.38      256.68    212.74 o 
   8  14   7     6986.04     7208.03    750.91 o 
 -13  15   7    19190.83    16619.76   2317.31 o 
 -11  15   7     7428.20     7017.17   1418.54 o 
  -9  15   7    38646.50    35512.83   3554.44 o 
  -7  15   7       56.81     -281.91    293.99 o 
  -5  15   7    54628.45    57802.20   2212.12 o 
  -3  15   7     3638.00     2527.23    967.12 o 
  -1  15   7    50004.82    54264.94   2092.13 o 
   1  15   7     9669.28    10666.96   1338.12 o 
   3  15   7    32370.67    35328.21   2420.71 o 
   5  15   7    15470.86    13606.04   2446.16 o 
   7  15   7    19968.36    16684.93   2513.57 o 
 -12  16   7     2663.55     3584.16   1041.25 o 
 -10  16   7    31631.99    31650.56   2970.52 o 
  -8  16   7     9294.20     9733.20   1586.17 o 
  -6  16   7    25145.00    26698.95   2428.77 o 
  -4  16   7    22107.68    23414.67   1439.38 o 
  -2  16   7    12241.00    13826.35   1064.00 o 
   0  16   7    24767.06    26527.60   1494.81 o 
   2  16   7     3079.10     3574.42    844.88 o 
   4  16   7    30994.26    32327.13   2389.35 o 
   6  16   7      103.28      109.30    382.53 o 
  -9  17   7     9012.95     7881.47   1466.56 o 
  -7  17   7     1223.94     1348.28    519.69 o 
  -5  17   7     7587.48     8757.08    893.83 o 
  -3  17   7      193.61       28.13    250.13 o 
  -1  17   7     9223.70     9974.91    937.11 o 
   1  17   7      504.08      397.81    495.98 o 
   3  17   7     5747.79     6214.05   1059.68 o 
   5  17   7     4625.53     4299.98    891.83 o 
  -8  18   7      621.74      912.57    589.48 o 
  -6  18   7      734.08     1739.99    719.56 o 
  -4  18   7       37.95      155.84    530.69 o 
  -2  18   7      125.95       48.11    132.63 o 
   0  18   7      596.80     1198.75    496.12 o 
   2  18   7      242.33      115.59    114.85 o 
   4  18   7      809.26      233.41    176.88 o 
  -7  19   7       31.96      164.73    196.97 o 
  -5  19   7    17521.10    16227.57   1898.98 o 
  -3  19   7       54.90       52.34    712.09 o 
  -1  19   7    12642.11    15090.33   1191.82 o 
   1  19   7     1497.75     1501.89    378.13 o 
 -18   0   8       44.93      380.63    493.13 o 
 -16   0   8    39426.94    30949.26   3229.81 o 
 -14   0   8    16884.31    11477.91   1761.81 o 
 -12   0   8    56849.22    53328.85   3497.94 o 
 -10   0   8    55609.00    55140.07   2309.18 o 
  -8   0   8    50970.01    49481.14   3559.21 o 
  -6   0   8    63172.71    63308.03   1519.78 o 
  -4   0   8    53012.25    53470.32   1362.75 o 
  -2   0   8   117501.22   115366.30   2579.22 o 
   0   0   8    24597.48    23575.40   1791.32 o 
   2   0   8   103294.00   105816.51   4351.13 o 
   4   0   8      301.05      210.65    160.15 o 
   6   0   8   126538.16   127632.25   3396.44 o 
   8   0   8    13281.31    13361.08    956.90 o 
 -17   1   8    13477.16    11695.11   1469.86 o 
 -15   1   8    13616.23     9608.06   1185.31 o 
 -13   1   8     7460.25     6415.57    888.05 o 
 -11   1   8    29994.57    29274.58   1415.62 o 
  -9   1   8     1617.70     1612.19    256.93 o 
  -7   1   8    47897.16    46524.02   1090.18 o 
  -5   1   8       39.63       53.29     76.17 o 
  -3   1   8    75159.00    75177.93   1294.31 o 
  -1   1   8    18589.81    17530.71    662.84 o 
   1   1   8    70867.17    68116.23   2492.79 o 
   3   1   8    26918.87    26588.12    900.79 o 
   5   1   8    39108.30    38774.09   1156.06 o 
   7   1   8    42733.12    41902.14   1501.45 o 
   9   1   8    12133.35    11839.99    924.15 o 
 -18   2   8     1015.48     1082.19    439.29 o 
 -16   2   8     1847.13     1341.36    494.53 o 
 -14   2   8     3666.64     2497.65    517.83 o 
 -12   2   8     5435.34     4766.95    579.51 o 
 -10   2   8    12537.61    12043.95    866.23 o 
  -8   2   8    10909.77    10642.45    659.38 o 
  -6   2   8     4296.39     4424.79    272.66 o 
  -4   2   8    12123.34    12180.21    529.82 o 
  -2   2   8      136.68       51.33    107.41 o 
   0   2   8    11040.17    11151.14    516.12 o 
   2   2   8      422.16      371.91     91.85 o 
   4   2   8     8492.17     8260.80    511.07 o 
   6   2   8     4655.74     4406.22    403.22 o 
   8   2   8     4481.36     4479.10    555.55 o 
  10   2   8     3392.96     3921.10    694.15 o 
 -17   3   8     4094.66     4296.26    856.18 o 
 -15   3   8    24411.22    18828.68   1691.96 o 
 -13   3   8      164.11       -0.89    112.00 o 
 -11   3   8    22464.01    22316.68   1233.97 o 
  -9   3   8     2994.32     3474.34    430.23 o 
  -7   3   8    11482.50    11411.78    545.58 o 
  -5   3   8     9265.73     9201.38    381.53 o 
  -3   3   8    21382.90    21379.31    733.95 o 
  -1   3   8    24525.62    24438.69    744.97 o 
   1   3   8    11227.78    11383.21    646.70 o 
   3   3   8    38990.23    39183.82   2088.12 o 
   5   3   8     7377.15     7527.13    503.86 o 
   7   3   8    25270.78    25681.20   1295.07 o 
   9   3   8      110.48      -17.06    191.55 o 
  11   3   8    15430.50    14600.49   1445.65 o 
 -16   4   8    61643.71    50697.50   5935.01 o 
 -14   4   8     6564.93     3737.17    991.95 o 
 -12   4   8    59134.80    54553.91   2011.01 o 
 -10   4   8    34724.45    35432.93   1503.01 o 
  -8   4   8    64311.30    67358.95   1926.39 o 
  -6   4   8    53546.26    56367.98   1212.89 o 
  -4   4   8    31460.76    31789.65    645.75 o 
  -2   4   8   132215.16   131025.02   1873.88 o 
   0   4   8     5248.27     5427.63    310.78 o 
   2   4   8    81422.39    83265.38   3128.86 o 
   4   4   8      417.67      180.90    266.78 o 
   6   4   8    75314.51    71269.15   4953.62 o 
   8   4   8     6712.39     6514.69    855.18 o 
  10   4   8    35808.25    32769.53   2098.82 o 
  12   4   8     9971.55     8775.17   1142.90 o 
 -17   5   8    26765.24    21612.70   2237.83 o 
 -15   5   8    44061.82    34215.19   3735.00 o 
 -13   5   8    12362.71    11109.47    917.35 o 
 -11   5   8    92078.36    89343.97   4486.44 o 
  -9   5   8     2660.99     2449.94    388.26 o 
  -7   5   8   113315.83   117582.20   2755.80 o 
  -5   5   8      915.08      875.75    101.66 o 
  -3   5   8   105612.80   103147.12   1720.36 o 
  -1   5   8     8656.88     8373.86    550.96 o 
   1   5   8    40989.81    43018.39   2211.32 o 
   3   5   8    15116.48    15880.49    998.48 o 
   5   5   8    28035.53    28817.20   3176.13 o 
   7   5   8    21897.06    23321.54   1800.93 o 
   9   5   8     4114.90     2689.35    571.06 o 
  11   5   8    24310.45    23279.27   1818.86 o 
 -16   6   8    16340.16    12353.90   2180.52 o 
 -14   6   8      316.35      178.82    244.45 o 
 -12   6   8    17454.59    16696.27   1105.10 o 
 -10   6   8    11252.01    11171.71    832.70 o 
  -8   6   8    17846.12    18374.31    976.60 o 
  -6   6   8    16901.99    17293.96    729.24 o 
  -4   6   8     1843.60     1431.84    184.22 o 
  -2   6   8    30193.77    29094.60   1415.50 o 
   0   6   8     1031.93      814.33    492.83 o 
   2   6   8    18839.18    19872.45   1624.80 o 
   4   6   8      535.91      248.61    233.06 o 
   6   6   8    18857.27    19738.72   2357.20 o 
   8   6   8     1316.97      568.16    183.05 o 
  10   6   8     6814.77     6560.44    929.44 o 
  12   6   8     2060.66      991.18    329.74 o 
 -17   7   8     2951.26      839.30   1236.02 o 
 -15   7   8     1907.95     1236.50    679.19 o 
 -13   7   8     2225.08      856.28    354.56 o 
 -11   7   8     3954.72     3751.10    484.70 o 
  -9   7   8      561.26      651.37    208.76 o 
  -7   7   8     7607.03     7846.49    476.89 o 
  -5   7   8     2106.46     1712.87    254.64 o 
  -3   7   8    10265.70    10236.02    862.32 o 
  -1   7   8       24.94      -75.67     75.67 o 
   1   7   8     6891.40     7425.92    700.20 o 
   3   7   8      113.22      137.61    135.63 o 
   5   7   8     4986.91     4641.93    545.45 o 
   7   7   8     1141.95     1019.82    229.06 o 
   9   7   8     1354.84     1204.25    415.58 o 
  11   7   8     1363.72     1149.48    378.37 o 
 -16   8   8    42058.32    29937.53  11391.35 o 
 -14   8   8     1243.43       27.17    642.78 o 
 -12   8   8    64519.59    64479.12   2417.02 o 
 -10   8   8     9183.53     9062.40    888.77 o 
  -8   8   8    49366.79    53482.19   1645.44 o 
  -6   8   8    21143.22    22011.78    746.27 o 
  -4   8   8    34965.18    36083.97   1530.22 o 
  -2   8   8    46181.53    46532.11   2485.71 o 
   0   8   8    11973.87    12542.02   1251.99 o 
   2   8   8    45638.05    46614.41   2391.12 o 
   4   8   8     1308.10     1186.98    256.90 o 
   6   8   8    56944.27    54757.56   2688.77 o 
   8   8   8     2868.56     3033.13    641.71 o 
  10   8   8    26587.49    26394.88   2015.86 o 
 -15   9   8    30872.64    25783.70   2958.26 o 
 -13   9   8     9095.68     7050.92    897.00 o 
 -11   9   8    59809.48    60474.37   5053.66 o 
  -9   9   8      381.96        3.42    277.41 o 
  -7   9   8    84659.91    87616.36   2239.09 o 
  -5   9   8     5133.95     5554.52    605.52 o 
  -3   9   8    86712.73    92160.73   2558.19 o 
  -1   9   8    29313.45    29464.92   1972.88 o 
   1   9   8    58397.59    59913.35   2823.54 o 
   3   9   8    35055.79    36610.69   2186.51 o 
   5   9   8    37193.32    36511.57   2210.19 o 
   7   9   8    42623.96    40068.59   2686.31 o 
   9   9   8     7656.48     7989.96   1071.03 o 
  11   9   8    33472.16    32607.65   2308.10 o 
 -14  10   8     6160.38     5524.83   1300.84 o 
 -12  10   8    20939.72    18488.30   1507.07 o 
 -10  10   8    24970.61    25503.29   2331.44 o 
  -8  10   8    24541.36    24021.87   1693.05 o 
  -6  10   8    43679.16    45816.73   1857.59 o 
  -4  10   8     4859.88     4774.45    567.96 o 
  -2  10   8    64035.16    63875.32   2106.53 o 
   0  10   8      168.03       91.65    246.69 o 
   2  10   8    31125.41    32677.39   2119.96 o 
   4  10   8     4440.93     3669.03    710.84 o 
   6  10   8    25639.34    27686.73   1978.13 o 
   8  10   8     4636.89     4241.75    500.35 o 
  10  10   8    15166.80    15599.58   1590.24 o 
 -15  11   8      504.15     -579.94    579.94 o 
 -13  11   8     1405.74      615.50    298.42 o 
 -11  11   8      750.90      304.99    175.36 o 
  -9  11   8     1966.17     1145.24    780.25 o 
  -7  11   8      169.28      204.84    227.66 o 
  -5  11   8     3536.97     3285.51    505.19 o 
  -3  11   8       48.31     -169.16    199.64 o 
  -1  11   8     2167.36     1251.66    466.85 o 
   1  11   8      179.46      362.81    334.40 o 
   3  11   8     4371.02     4722.70    841.80 o 
   5  11   8     1525.09      956.10    315.68 o 
   7  11   8      878.38      477.07    537.61 o 
   9  11   8       57.88     -111.68    196.09 o 
 -14  12   8     3011.34     2816.71    986.59 o 
 -12  12   8    12694.27    12409.10   1238.39 o 
 -10  12   8     6981.49     7071.11    966.48 o 
  -8  12   8    12532.70    12016.76   1201.28 o 
  -6  12   8    20258.01    20651.07   1287.51 o 
  -4  12   8    11356.10    11870.57    966.34 o 
  -2  12   8    26984.61    26595.99   1406.96 o 
   0  12   8      403.41     -399.68    412.28 o 
   2  12   8    19115.77    21754.63   1813.39 o 
   4  12   8      129.23     -108.50    253.71 o 
   6  12   8    26000.53    27558.02   2073.26 o 
   8  12   8     2501.70     2309.57    394.23 o 
 -13  13   8     6178.70     4008.10   1050.11 o 
 -11  13   8    37771.25    36130.11   2187.55 o 
  -9  13   8      277.82      412.21    241.90 o 
  -7  13   8    55689.85    59285.24   2263.02 o 
  -5  13   8     2382.35     2014.12    388.19 o 
  -3  13   8    60823.94    63942.61   2260.37 o 
  -1  13   8    24346.80    24606.66   1390.92 o 
   1  13   8    39673.80    43255.47   2669.60 o 
   3  13   8    36849.45    38112.39   2464.98 o 
   5  13   8    22878.80    23526.70   1935.37 o 
   7  13   8    40208.90    40328.50   3929.07 o 
 -12  14   8    29842.38    28304.41   2978.57 o 
 -10  14   8     7016.52     6677.57    961.95 o 
  -8  14   8    25045.14    25226.54   2515.35 o 
  -6  14   8    15533.17    17312.52   1225.82 o 
  -4  14   8    19334.10    21670.54   1385.35 o 
  -2  14   8    38898.01    41859.84   1871.93 o 
   0  14   8    14982.39    14113.98   1075.55 o 
   2  14   8    50610.04    56385.26   3120.03 o 
   4  14   8      368.76     -327.66    361.27 o 
   6  14   8    42365.51    43658.12   2786.19 o 
 -11  15   8     4392.50     5450.06   1342.48 o 
  -9  15   8     5110.08     4663.55    795.27 o 
  -7  15   8     8077.14     8082.87   1395.33 o 
  -5  15   8     3841.02     4199.09    643.45 o 
  -3  15   8     7835.37     7293.03    772.07 o 
  -1  15   8     2407.57     2514.11    444.43 o 
   1  15   8     9234.33    10524.54   1342.07 o 
   3  15   8       89.24     -161.11    305.47 o 
   5  15   8     3013.17     2833.70    695.23 o 
 -10  16   8     7086.43     6398.10    963.53 o 
  -8  16   8      574.42      600.26    519.13 o 
  -6  16   8     8560.74     9690.99    960.76 o 
  -4  16   8      230.95     -212.80    212.80 o 
  -2  16   8     8391.58     9947.46    953.17 o 
   0  16   8     1477.15      793.83    768.53 o 
   2  16   8     5052.27     7586.71   1178.76 o 
   4  16   8     1619.29     1454.49    496.56 o 
  -9  17   8       41.27      -60.75    179.84 o 
  -7  17   8    33103.43    33687.10   2974.99 o 
  -5  17   8     1109.62     1178.93    469.28 o 
  -3  17   8    29106.58    31402.17   1718.74 o 
  -1  17   8     7071.20     7607.97    837.50 o 
   1  17   8    12946.22    13723.01   1133.83 o 
   3  17   8    13060.02    13138.08   1624.68 o 
  -6  18   8    25504.21    28721.62   2709.76 o 
  -4  18   8    12485.62    13779.34   1146.67 o 
  -2  18   8    42760.05    47988.09   2186.70 o 
   0  18   8     2045.29     1762.22    376.21 o 
 -17   1   9    15687.56    12137.64   1559.70 o 
 -15   1   9      761.12      397.43    181.51 o 
 -13   1   9    23792.54    20342.48   1620.87 o 
 -11   1   9     1520.55     1103.89    219.41 o 
  -9   1   9    46002.23    45846.07   1483.48 o 
  -7   1   9       45.84       81.54     69.93 o 
  -5   1   9    31402.27    31514.84    776.86 o 
  -3   1   9    14086.56    13816.83    633.82 o 
  -1   1   9    16375.57    15699.50    666.25 o 
   1   1   9    21067.58    21714.85    777.98 o 
   3   1   9     5834.07     5833.59    417.51 o 
   5   1   9    32759.79    32221.08   1019.32 o 
   7   1   9     1399.55     1389.31    205.49 o 
   9   1   9    28941.50    27689.07   1517.31 o 
 -16   2   9     2510.23     1570.37    451.54 o 
 -14   2   9    31503.76    25030.73   1881.45 o 
 -12   2   9    16146.37    15594.76   1093.64 o 
 -10   2   9    30952.00    30978.26   1255.94 o 
  -8   2   9    72189.60    74469.16   1865.17 o 
  -6   2   9    11874.73    12532.69    484.96 o 
  -4   2   9   100864.23   103498.80   1443.37 o 
  -2   2   9     1624.08     1258.38    193.32 o 
   0   2   9    74148.82    73454.40   1458.34 o 
   2   2   9      325.63      389.36    118.96 o 
   4   2   9    65895.16    66265.27   2430.21 o 
   6   2   9     6711.55     6471.83    508.10 o 
   8   2   9    39448.75    40673.24   2176.32 o 
  10   2   9     9771.37     9895.77   1164.47 o 
 -17   3   9    26459.35    19231.87   1868.09 o 
 -15   3   9     6980.99     5850.01    926.32 o 
 -13   3   9    46936.65    45081.61   1923.50 o 
 -11   3   9     1025.25      643.82    276.57 o 
  -9   3   9    67495.02    69528.46   1854.62 o 
  -7   3   9     1974.46     2148.42    239.67 o 
  -5   3   9    46885.93    48190.28    944.16 o 
  -3   3   9    15798.37    16146.58    657.18 o 
  -1   3   9    62224.80    63295.07   1315.44 o 
   1   3   9    18870.72    18420.20    706.85 o 
   3   3   9    38350.12    39240.82   1314.01 o 
   5   3   9    35524.24    37745.92   1188.01 o 
   7   3   9    11442.00    11561.80    906.26 o 
   9   3   9    23075.85    23330.95   1717.57 o 
  11   3   9     1617.65     1447.83    484.29 o 
 -16   4   9      583.04      135.15    146.38 o 
 -14   4   9     5121.99     4467.48    621.53 o 
 -12   4   9     2332.40     2050.11    353.15 o 
 -10   4   9     8506.15     9033.06    772.63 o 
  -8   4   9     1089.22     1288.01    214.28 o 
  -6   4   9    13542.02    13430.25    482.39 o 
  -4   4   9      936.47      717.96    155.90 o 
  -2   4   9    10961.27    10942.55    500.21 o 
   0   4   9     5149.39     4945.49    350.74 o 
   2   4   9     3424.92     3301.72    307.40 o 
   4   4   9     5875.38     6372.11    653.45 o 
   6   4   9      110.02     -216.29    218.71 o 
   8   4   9     5546.48     5405.29    832.05 o 
  10   4   9      391.42      535.29    315.29 o 
 -15   5   9     3325.52     2288.23    537.54 o 
 -13   5   9    18086.31    16343.79   1139.89 o 
 -11   5   9      416.74      512.26    256.18 o 
  -9   5   9    33055.96    33582.48   1418.64 o 
  -7   5   9     3633.46     3732.86    341.28 o 
  -5   5   9    14105.82    14078.08    407.48 o 
  -3   5   9    16242.14    15560.14    562.52 o 
  -1   5   9     7335.68     7172.33    487.17 o 
   1   5   9    14770.14    15570.35    631.72 o 
   3   5   9     3401.78     3538.36    487.83 o 
   5   5   9    14543.38    16832.72   2136.47 o 
   7   5   9       70.50        0.89    129.48 o 
   9   5   9     8892.41    10062.61   1161.48 o 
 -16   6   9     5369.75     3392.72    778.44 o 
 -14   6   9    59131.32    56316.23   2959.78 o 
 -12   6   9    21182.03    20603.98   1248.50 o 
 -10   6   9    67111.69    68123.98   2121.53 o 
  -8   6   9    61807.86    65651.05   1544.45 o 
  -6   6   9    46365.24    50245.60   1244.84 o 
  -4   6   9    83400.03    85414.38   1405.15 o 
  -2   6   9    20662.17    21443.21   1259.97 o 
   0   6   9    70394.38    78043.30   2436.72 o 
   2   6   9       14.50     -118.19    212.25 o 
   4   6   9    75651.81    79551.84   7643.80 o 
   6   6   9     7203.36     7902.16    984.70 o 
   8   6   9    30822.11    31063.95   2059.22 o 
  10   6   9     9495.39     9833.78   1206.85 o 
 -15   7   9    13774.32    13010.76   1308.87 o 
 -13   7   9    73712.55    72457.35   3076.88 o 
 -11   7   9      981.26      935.85    315.95 o 
  -9   7   9   124385.45   125972.06   3887.74 o 
  -7   7   9     1837.94     1988.74    350.30 o 
  -5   7   9   100402.77   105586.04   2441.26 o 
  -3   7   9    45182.36    44698.50   1693.51 o 
  -1   7   9    97085.92   102500.60   4945.87 o 
   1   7   9    56489.36    60702.77   6419.79 o 
   3   7   9    33352.26    35332.70   2663.56 o 
   5   7   9    61371.71    66577.55   5085.28 o 
   7   7   9     7157.24     6612.15    947.57 o 
   9   7   9    34480.24    35825.23   2303.76 o 
 -14   8   9    14287.85    13889.28   1348.65 o 
 -12   8   9    10595.61     9583.22   1625.07 o 
 -10   8   9     8296.76     7722.12    968.53 o 
  -8   8   9    20387.83    21179.94   1115.24 o 
  -6   8   9     2290.54     2661.28    399.08 o 
  -4   8   9    36650.25    36575.56   1642.91 o 
  -2   8   9      480.86      301.22    162.45 o 
   0   8   9    33412.99    33298.09   2154.32 o 
   2   8   9     3599.05     3630.82    527.99 o 
   4   8   9    27577.16    28361.52   2492.81 o 
   6   8   9     7521.43     7276.18    994.50 o 
   8   8   9     8947.41     8929.30   1168.34 o 
 -15   9   9       12.20     -307.03    377.98 o 
 -13   9   9      148.46       67.44    305.47 o 
 -11   9   9     2266.57     1522.74    385.63 o 
  -9   9   9      192.53      677.56    580.76 o 
  -7   9   9      505.45      423.65    202.01 o 
  -5   9   9      847.55     1295.73    272.56 o 
  -3   9   9     2242.87     1941.06    346.80 o 
  -1   9   9      756.81      741.91    312.76 o 
   1   9   9     1196.47     1374.10    470.52 o 
   3   9   9     5508.99     4416.80    769.09 o 
   5   9   9     3143.13     2695.82    639.69 o 
   7   9   9     3366.28     3405.00    707.20 o 
   9   9   9      918.66      930.71    442.24 o 
 -14  10   9    11375.67    10651.52   1219.72 o 
 -12  10   9     5792.88     4121.52    709.70 o 
 -10  10   9     8601.44     8897.12   1076.79 o 
  -8  10   9    20646.24    20685.74   1143.36 o 
  -6  10   9     8123.19     8023.90    691.55 o 
  -4  10   9    23001.62    24606.26   1382.84 o 
  -2  10   9     3452.48     3379.55    448.00 o 
   0  10   9    26371.26    28369.27   2061.86 o 
   2  10   9      278.63      214.20    147.86 o 
   4  10   9    21810.41    22123.64   1799.04 o 
   6  10   9     1768.48     1377.71    454.58 o 
   8  10   9    12887.45    13800.55   1507.81 o 
 -13  11   9    35310.91    33902.82   2160.42 o 
 -11  11   9      626.32      526.00    231.38 o 
  -9  11   9    38803.46    37933.75   2222.24 o 
  -7  11   9      573.80      412.40    186.00 o 
  -5  11   9    32837.12    33536.30   1671.51 o 
  -3  11   9     6893.08     6858.14    711.00 o 
  -1  11   9    35084.43    33797.99   2354.44 o 
   1  11   9    24266.31    26783.57   2049.49 o 
   3  11   9    21192.64    19584.33   1746.18 o 
   5  11   9    47424.77    49836.33   2821.06 o 
   7  11   9     2598.25     3749.04    812.20 o 
 -12  12   9     5682.37     5644.17    890.49 o 
 -10  12   9     9175.80     7802.14   1037.83 o 
  -8  12   9    16086.38    16068.06   1475.95 o 
  -6  12   9     6684.66     6955.82    782.03 o 
  -4  12   9    25537.20    26017.50   1900.47 o 
  -2  12   9     1682.06      962.17    364.53 o 
   0  12   9    31063.32    32533.41   2338.10 o 
   2  12   9      138.63      525.28    223.71 o 
   4  12   9    28494.79    31252.25   2259.86 o 
   6  12   9     1459.97     1645.35    525.23 o 
 -11  13   9      217.65      546.12    295.02 o 
  -9  13   9     1320.06      872.46    610.34 o 
  -7  13   9      422.66      474.39    483.91 o 
  -5  13   9     3230.16     4036.67    606.77 o 
  -3  13   9       22.06     -253.16    253.16 o 
  -1  13   9     2926.04     3120.21    501.88 o 
   1  13   9      320.69      172.39    274.34 o 
   3  13   9     1274.39      139.58    349.07 o 
   5  13   9       68.59       52.86    203.65 o 
 -10  14   9     3219.22     2692.27    613.02 o 
  -8  14   9    10945.44    10814.61   1241.46 o 
  -6  14   9      992.37      947.60    349.21 o 
  -4  14   9    14304.15    16480.12   1214.71 o 
  -2  14   9      168.81      134.65    368.57 o 
   0  14   9    10631.33    10957.16    989.39 o 
   2  14   9     1513.00     1537.81    489.27 o 
   4  14   9    12884.96    12738.22   1491.39 o 
  -9  15   9    46091.95    44715.74   3553.05 o 
  -7  15   9      989.67     1085.45    343.65 o 
  -5  15   9    42660.69    45585.16   2770.43 o 
  -3  15   9    16790.25    17590.99   1274.34 o 
  -1  15   9    30483.29    33921.63   1776.09 o 
   1  15   9    24333.70    26528.47   2237.88 o 
   3  15   9    15476.30    15946.36   1754.43 o 
  -8  16   9    20704.00    19976.40   1719.14 o 
  -6  16   9    18015.60    19313.42   1402.97 o 
  -4  16   9    35860.79    39213.41   2915.84 o 
  -2  16   9     6803.97     6942.54    823.86 o 
   0  16   9    32326.96    38175.39   1929.84 o 
   2  16   9       25.70      706.74    356.12 o 
  -5  17   9    10015.04    10662.19   2100.05 o 
  -3  17   9     2609.67     2860.39    536.09 o 
  -1  17   9    12856.56    13499.74   1182.54 o 
 -16   0  10    31813.09    25818.42   2998.98 o 
 -14   0  10    11382.42    10494.00   1690.02 o 
 -12   0  10    27489.81    26568.48   1804.77 o 
 -10   0  10    25965.26    27580.56   1717.31 o 
  -8   0  10     6575.93     6661.68    816.96 o 
  -6   0  10    17549.77    18531.39    889.83 o 
  -4   0  10     1087.99     1018.45    148.87 o 
  -2   0  10    40503.82    40492.99   1619.22 o 
   0   0  10     1125.51     1208.79    244.82 o 
   2   0  10    38120.91    39809.56   1988.89 o 
   4   0  10     8744.01     9823.18   1041.33 o 
   6   0  10    22512.01    23062.11   1306.77 o 
   8   0  10    12402.98    12232.63    994.68 o 
 -15   1  10    19944.79    17037.03   1624.56 o 
 -13   1  10      269.00       91.32    370.32 o 
 -11   1  10    32566.33    32555.59   1365.13 o 
  -9   1  10     4660.10     4540.62    462.51 o 
  -7   1  10    26730.43    27173.48    758.03 o 
  -5   1  10     7520.33     8207.72    408.65 o 
  -3   1  10    26399.20    25303.57    903.73 o 
  -1   1  10    17525.71    17235.61    727.78 o 
   1   1  10    10212.04     9789.83    549.81 o 
   3   1  10    17249.08    17530.15    756.83 o 
   5   1  10     2019.34     1844.46    239.03 o 
   7   1  10    18248.90    17754.66    826.23 o 
   9   1  10     1112.98      865.48    358.25 o 
 -16   2  10       36.01      130.44    185.42 o 
 -14   2  10     4357.53     3228.53    626.91 o 
 -12   2  10      117.59     -136.85    136.85 o 
 -10   2  10     3026.19     3341.91    406.89 o 
  -8   2  10       11.96       92.16     98.88 o 
  -6   2  10     7273.09     7687.78    391.07 o 
  -4   2  10      131.62      -97.15    104.22 o 
  -2   2  10     4771.67     4941.71    388.68 o 
   0   2  10        4.09      -80.45    104.75 o 
   2   2  10     1323.84     1455.85    218.70 o 
   4   2  10       18.57       -3.19     71.23 o 
   6   2  10      917.72      821.07    171.75 o 
   8   2  10       36.48      354.56    198.40 o 
 -15   3  10     8083.98     7135.27   1043.80 o 
 -13   3  10     4101.73     3319.35    478.08 o 
 -11   3  10    17371.61    18110.09   1146.95 o 
  -9   3  10      515.24      262.84    188.72 o 
  -7   3  10    23273.39    24339.68    866.16 o 
  -5   3  10      160.89      133.86     52.56 o 
  -3   3  10    39634.88    40420.28   1106.88 o 
  -1   3  10     4730.07     4384.70    347.28 o 
   1   3  10    12004.33    11527.48    584.09 o 
   3   3  10    19242.30    19659.10   1068.52 o 
   5   3  10     1354.95     1256.71    274.32 o 
   7   3  10    14406.08    15478.85   1374.54 o 
   9   3  10      815.29     1091.19    411.98 o 
 -14   4  10    14247.68    13426.24   1100.95 o 
 -12   4  10    33579.28    34512.39   1644.62 o 
 -10   4  10    61924.41    64222.98   2126.07 o 
  -8   4  10    30543.69    31029.94   1673.27 o 
  -6   4  10    84555.41    88162.55   1571.84 o 
  -4   4  10     7234.59     7152.38    409.80 o 
  -2   4  10   163751.66   171374.59   3356.71 o 
   0   4  10      111.64       72.50    144.14 o 
   2   4  10    95967.67   101542.84   4696.44 o 
   4   4  10     9286.07     8958.34    835.86 o 
   6   4  10    53078.54    55523.00   3268.38 o 
   8   4  10    18417.35    17197.92   1530.23 o 
 -15   5  10    55000.79    51478.21   4262.01 o 
 -13   5  10     1552.49      778.14    216.45 o 
 -11   5  10    84968.70    89194.92   2599.45 o 
  -9   5  10     1408.76     1249.13    285.89 o 
  -7   5  10    76528.89    80132.45   1726.84 o 
  -5   5  10    17484.50    18106.79    892.77 o 
  -3   5  10    64490.96    65156.32   2066.17 o 
  -1   5  10    43589.11    45945.12   1955.98 o 
   1   5  10    23413.64    24756.90   1650.10 o 
   3   5  10    68611.00    74092.34   6440.52 o 
   5   5  10    13973.47    15198.41   2280.41 o 
   7   5  10    64398.09    68772.91   3100.81 o 
   9   5  10     1942.34     1458.43    450.90 o 
 -14   6  10     3758.73     3089.86    650.69 o 
 -12   6  10     6070.23     6063.98    908.07 o 
 -10   6  10    23512.26    22771.10   1706.35 o 
  -8   6  10     6033.02     6204.20    589.19 o 
  -6   6  10    23804.83    23901.54   1182.00 o 
  -4   6  10       50.08       68.08    149.77 o 
  -2   6  10    28974.19    28097.83   1404.20 o 
   0   6  10       22.15     -165.10    165.10 o 
   2   6  10    16186.03    16843.97   2299.51 o 
   4   6  10     1882.08     1666.03    520.88 o 
   6   6  10    14776.05    14527.03   1407.39 o 
   8   6  10     3703.02     4105.73    772.67 o 
 -15   7  10     4974.30     5142.19    955.36 o 
 -13   7  10      193.38     -333.35    333.35 o 
 -11   7  10     6797.60     7472.94    988.74 o 
  -9   7  10     1432.71     1987.43    517.38 o 
  -7   7  10     4157.84     4397.83    525.01 o 
  -5   7  10     1061.86     1335.44    284.11 o 
  -3   7  10     3555.35     3386.60    391.37 o 
  -1   7  10     5730.36     5751.53    703.12 o 
   1   7  10     1337.47     1420.27    355.38 o 
   3   7  10     5813.00     6106.54    702.68 o 
   5   7  10     1013.23     1359.81    441.00 o 
   7   7  10     5275.42     4809.82    850.42 o 
 -14   8  10    13424.12    12262.79   1498.64 o 
 -12   8  10    20558.60    20038.93   1680.44 o 
 -10   8  10    42275.07    42339.50   2403.31 o 
  -8   8  10     8238.28     8923.73    762.08 o 
  -6   8  10    56453.31    59212.21   2204.02 o 
  -4   8  10     2689.90     2531.64    385.90 o 
  -2   8  10    70562.92    71693.79   3331.71 o 
   0   8  10       82.72      177.70    188.53 o 
   2   8  10    52042.52    56421.79   5916.80 o 
   4   8  10     2856.57     2944.99    480.02 o 
   6   8  10    28687.05    30024.87   2149.12 o 
 -13   9  10     1094.15      506.83    595.39 o 
 -11   9  10    54997.77    54121.93   2777.35 o 
  -9   9  10     2463.87     2240.62    568.41 o 
  -7   9  10    60829.95    63876.73   2060.16 o 
  -5   9  10    15183.04    16946.29   1039.86 o 
  -3   9  10    52793.88    53538.40   2037.26 o 
  -1   9  10    31156.64    33690.74   2266.23 o 
   1   9  10    21760.81    22281.96   1835.34 o 
   3   9  10    40381.83    41796.47   2541.31 o 
   5   9  10     8129.43     7575.64   1068.37 o 
   7   9  10    44307.80    47244.88   2762.24 o 
 -12  10  10    14950.03    13618.25   1402.47 o 
 -10  10  10    11495.42    12085.84   1310.40 o 
  -8  10  10    11511.61    12077.96    917.27 o 
  -6  10  10    13842.32    14132.43    986.22 o 
  -4  10  10      292.47     -110.15    200.25 o 
  -2  10  10    21272.89    21268.32   1308.88 o 
   0  10  10      703.18      945.82    397.17 o 
   2  10  10    12593.12    12575.03   1443.15 o 
   4  10  10     3762.98     2997.91    674.35 o 
   6  10  10    11064.33    11143.77   1332.03 o 
 -11  11  10       22.40      234.80    458.99 o 
  -9  11  10      329.28      159.55    415.00 o 
  -7  11  10      169.02       39.82    220.69 o 
  -5  11  10        9.94       41.67    100.76 o 
  -3  11  10      355.03      193.06    175.13 o 
  -1  11  10       69.51     -144.32    248.07 o 
   1  11  10      796.62     1074.79    463.46 o 
   3  11  10       24.79      194.06    141.63 o 
   5  11  10        4.01     -239.51    239.51 o 
 -10  12  10     6064.63     6448.82   1012.62 o 
  -8  12  10     1477.41     1437.51    337.36 o 
  -6  12  10     8988.51     9315.63    817.61 o 
  -4  12  10      214.03      152.33    692.92 o 
  -2  12  10    11605.48    12575.96   1049.48 o 
   0  12  10     1538.59     2113.56    585.35 o 
   2  12  10     7574.80     7115.07   1109.38 o 
   4  12  10      299.15      210.59    195.56 o 
  -9  13  10     1691.92     1574.82    452.74 o 
  -7  13  10    25361.23    27146.13   1444.91 o 
  -5  13  10     5588.92     5072.31    736.44 o 
  -3  13  10    19879.34    22109.22   1421.37 o 
  -1  13  10    10912.62    11331.21   1204.52 o 
   1  13  10     5862.96     6949.59   1157.90 o 
   3  13  10    14020.54    14021.63   1621.35 o 
  -8  14  10     3758.61     3982.89    788.34 o 
  -6  14  10    26467.99    29299.87   1725.20 o 
  -4  14  10      560.49      273.15    213.94 o 
  -2  14  10    30982.31    32759.92   1789.63 o 
   0  14  10        4.89     -307.78    307.78 o 
   2  14  10    28992.89    30719.19   2412.69 o 
  -7  15  10     3535.09     4449.37    593.13 o 
  -5  15  10     4637.41     5453.52   1212.29 o 
  -3  15  10     1597.81     1116.87    355.09 o 
  -1  15  10     2905.50     3378.57    578.70 o 
 -13   1  11    15979.16    15684.93   1171.20 o 
 -11   1  11      342.07      295.72    362.39 o 
  -9   1  11    24080.19    25162.43   1211.49 o 
  -7   1  11     3550.99     3651.83    290.10 o 
  -5   1  11    18990.16    20057.18    651.10 o 
  -3   1  11    18853.03    19562.75    830.14 o 
  -1   1  11     6084.65     6313.68    451.80 o 
   1   1  11    15420.72    15962.39    961.21 o 
   3   1  11     2867.63     2831.56    394.33 o 
   5   1  11    14319.05    15038.96    961.28 o 
   7   1  11      292.71      116.42    156.35 o 
 -14   2  11    26973.82    25899.05   1564.33 o 
 -12   2  11    38725.02    39705.73   1812.24 o 
 -10   2  11    19421.45    19879.88   1071.68 o 
  -8   2  11    53142.19    54615.30   1395.91 o 
  -6   2  11     2121.21     2160.89    229.00 o 
  -4   2  11    67967.46    69115.86   1424.83 o 
  -2   2  11      599.72      557.78    240.73 o 
   0   2  11    37923.92    40129.23   1575.52 o 
   2   2  11     2433.50     1901.66    619.86 o 
   4   2  11    30659.86    33048.18   1702.04 o 
   6   2  11    13852.64    13863.35    960.91 o 
 -13   3  11    39257.02    40065.18   2388.83 o 
 -11   3  11    11705.10    11342.99    942.98 o 
  -9   3  11    50170.77    51793.94   1676.02 o 
  -7   3  11    21202.53    21614.90    842.43 o 
  -5   3  11    27057.09    26542.49    854.32 o 
  -3   3  11    32050.83    32946.23   1475.62 o 
  -1   3  11    11258.30    11292.13    842.58 o 
   1   3  11    31750.96    33246.66   1898.83 o 
   3   3  11     2853.79     2283.26    367.98 o 
   5   3  11    41449.32    44486.69   1838.35 o 
   7   3  11      137.14      -76.45    292.92 o 
 -14   4  11      962.40      702.46    335.74 o 
 -12   4  11     9610.07     9338.14   1137.01 o 
 -10   4  11       69.48       65.07    276.14 o 
  -8   4  11    10083.25    10732.29    724.23 o 
  -6   4  11     2168.08     2182.61    303.40 o 
  -4   4  11    14870.18    14960.33    813.40 o 
  -2   4  11     4075.81     3753.00    479.07 o 
   0   4  11    15502.56    15566.94   1008.00 o 
   2   4  11     6332.48     5939.01    616.26 o 
   4   4  11     6111.56     6259.90    716.52 o 
   6   4  11     5976.74     5439.51    721.47 o 
 -13   5  11     5509.26     5374.99    893.95 o 
 -11   5  11      178.49      -56.74    230.34 o 
  -9   5  11    12410.04    12860.20   1273.10 o 
  -7   5  11     1354.77     1393.37    254.74 o 
  -5   5  11     8192.17     8309.13    617.34 o 
  -3   5  11     3044.04     3487.79    491.43 o 
  -1   5  11     5118.02     5256.98    598.76 o 
   1   5  11     2169.32     2444.05    402.93 o 
   3   5  11     6120.85     6138.10    638.26 o 
   5   5  11     7744.01     7834.59   1021.13 o 
 -12   6  11    19289.32    20633.36   1709.75 o 
 -10   6  11    14763.35    14475.05   1383.92 o 
  -8   6  11    36965.68    38429.86   1571.04 o 
  -6   6  11     2676.27     2646.16    380.39 o 
  -4   6  11    78476.40    83540.64   2035.65 o 
  -2   6  11      261.35      -22.32    196.67 o 
   0   6  11    75337.81    78092.24   2754.76 o 
   2   6  11     6429.46     6405.92    726.07 o 
   4   6  11    66088.27    70768.64   3483.38 o 
   6   6  11    20155.09    21037.37   1734.44 o 
 -13   7  11    39454.89    39012.21   4107.03 o 
 -11   7  11     6731.25     5804.13    907.71 o 
  -9   7  11    63444.92    66998.11   3034.61 o 
  -7   7  11     8317.10     8038.94    718.69 o 
  -5   7  11    47830.82    48343.06   1738.53 o 
  -3   7  11    37960.55    38499.46   1390.18 o 
  -1   7  11    31023.60    33020.45   2546.01 o 
   1   7  11    46031.20    49642.97   4214.59 o 
   3   7  11     6950.70     6189.01    724.21 o 
   5   7  11    57530.54    60512.44   3029.61 o 
 -12   8  11     3067.77     2909.92    652.61 o 
 -10   8  11    10855.20    10077.74   1194.38 o 
  -8   8  11     7547.60     8436.06    757.89 o 
  -6   8  11     8946.03     9273.95    785.32 o 
  -4   8  11    17741.69    17567.54   1073.40 o 
  -2   8  11     5465.41     4237.50    665.84 o 
   0   8  11    18829.96    20645.49   1431.45 o 
   2   8  11      121.73      -75.00    227.10 o 
   4   8  11    15106.56    14759.66   1525.56 o 
 -11   9  11     3991.59     4444.83   1150.50 o 
  -9   9  11       88.09      155.12    280.55 o 
  -7   9  11     5429.23     6533.36    676.81 o 
  -5   9  11      668.79      333.94    190.24 o 
  -3   9  11     1866.31     1685.51    253.76 o 
  -1   9  11     1749.90     2107.13    567.51 o 
   1   9  11     2445.46     2925.57    726.19 o 
   3   9  11      486.56     -245.58    357.68 o 
 -10  10  11     1718.20     1133.86    435.35 o 
  -8  10  11    25032.64    27083.57   1411.59 o 
  -6  10  11      140.92      449.63    205.78 o 
  -4  10  11    30212.36    32026.26   1510.41 o 
  -2  10  11     2322.14     1661.98    530.45 o 
   0  10  11    20123.61    22560.85   2021.07 o 
   2  10  11     3271.20     2513.95    624.90 o 
   4  10  11    10564.05    11450.94   1356.69 o 
  -9  11  11    35996.69    37517.18   2413.60 o 
  -7  11  11     9046.99     9406.01    924.49 o 
  -5  11  11    25960.72    26304.99   1902.87 o 
  -3  11  11    19683.02    20502.26   1361.13 o 
  -1  11  11     9320.11     9059.57   1233.88 o 
   1  11  11    31132.60    30943.45   2341.39 o 
   3  11  11     2803.42     2863.30    687.81 o 
  -8  12  11    26740.26    28773.98   1579.62 o 
  -6  12  11      586.34      394.23    191.72 o 
  -4  12  11    30018.68    31556.37   1554.76 o 
  -2  12  11      522.53      130.48    257.37 o 
   0  12  11    20284.62    20368.93   2006.23 o 
  -5  13  11      537.79       56.24    320.24 o 
  -3  13  11     3977.49     3996.95    613.62 o 
  -1  13  11       42.60      -12.75    686.69 o 
 -12   0  12    22992.61    24634.09   1829.58 o 
 -10   0  12    84653.16    90415.03   3654.48 o 
  -8   0  12     3317.45     3651.80    616.10 o 
  -6   0  12    83383.74    88911.81   2728.01 o 
  -4   0  12       50.18     -277.38    277.38 o 
  -2   0  12    76151.36    82913.96   5066.44 o 
   0   0  12     8478.47    10179.00   1754.38 o 
   2   0  12    54254.48    57918.34   4261.02 o 
   4   0  12    22492.72    25240.95   2834.66 o 
 -13   1  12     3539.41     3287.21    729.07 o 
 -11   1  12    49105.84    49286.74   1785.26 o 
  -9   1  12    15557.89    15199.46    937.16 o 
  -7   1  12    26755.43    27930.27    994.18 o 
  -5   1  12    35644.55    35524.05   1044.59 o 
  -3   1  12    17676.36    15884.32   1540.94 o 
  -1   1  12    43700.64    45875.64   2688.06 o 
   1   1  12     3539.28     3961.40   1473.35 o 
   3   1  12    34294.77    36743.48   2442.90 o 
   5   1  12      729.17      653.57    513.11 o 
 -12   2  12       17.80       69.39    509.42 o 
 -10   2  12     1010.25      922.36    616.34 o 
  -8   2  12      134.67       79.83     79.16 o 
  -6   2  12     2434.42     2534.13    327.00 o 
  -4   2  12     2162.76     1741.75    223.44 o 
  -2   2  12      534.63      488.95    122.95 o 
   0   2  12     9727.87     9109.06    759.21 o 
   2   2  12       50.94      -28.99    153.27 o 
   4   2  12     7035.03     6365.46   1003.21 o 
 -11   3  12    16851.33    17410.31   1534.41 o 
  -9   3  12      502.14      765.74    396.12 o 
  -7   3  12    14564.19    14803.98    848.92 o 
  -5   3  12     2526.36     2674.94    325.16 o 
  -3   3  12    16210.42    16616.75   1092.38 o 
  -1   3  12     9371.90     9777.58    827.43 o 
   1   3  12     5737.61     5030.76    579.53 o 
   3   3  12    15073.43    14962.28   1024.27 o 
 -12   4  12     4141.65     4212.40    923.91 o 
 -10   4  12    44586.86    46713.58   2552.91 o 
  -8   4  12     3112.38     3291.38    413.42 o 
  -6   4  12    36972.37    39326.54   1392.39 o 
  -4   4  12      214.09      120.19    146.60 o 
  -2   4  12    47738.09    49854.72   1918.71 o 
   0   4  12     6452.85     5758.61    620.03 o 
   2   4  12    27166.77    27803.54   1415.09 o 
   4   4  12    18090.51    19098.84   1457.97 o 
 -11   5  12    21338.53    21253.51   2580.30 o 
  -9   5  12     8487.50     8253.29   1045.85 o 
  -7   5  12    14798.78    16110.59    927.34 o 
  -5   5  12    25336.95    25845.96   1132.82 o 
  -3   5  12    12784.33    12644.78    799.04 o 
  -1   5  12    29882.58    30947.53   1999.89 o 
   1   5  12     3910.69     3427.83    714.99 o 
   3   5  12    29333.17    32376.74   2452.48 o 
 -10   6  12     7638.08     8045.08   1074.96 o 
  -8   6  12      494.43      310.85    356.22 o 
  -6   6  12     4928.37     4714.36    556.46 o 
  -4   6  12      927.09      853.50    171.02 o 
  -2   6  12     6144.67     6972.94    729.88 o 
   0   6  12      119.04       28.83    167.59 o 
   2   6  12     4220.11     3485.43    732.69 o 
  -9   7  12     2917.28     2698.90    680.57 o 
  -7   7  12      228.56      167.63    377.05 o 
  -5   7  12     4935.13     5111.12    573.17 o 
  -3   7  12      415.31        1.08    209.68 o 
  -1   7  12     5220.24     5930.60    695.95 o 
   1   7  12       59.78     -224.23    224.23 o 
 -10   8  12    24818.09    25976.47   1989.01 o 
  -8   8  12      635.61      864.66    317.85 o 
  -6   8  12    24527.25    26169.08   1369.27 o 
  -4   8  12     1223.07      667.00    124.83 o 
  -2   8  12    17351.48    18881.10   2937.96 o 
   0   8  12    10155.49    10336.66   1063.64 o 
   2   8  12    15991.54    16183.52   1770.99 o 
  -9   9  12    10745.17    10884.92   1295.33 o 
  -7   9  12    32866.07    33807.65   1626.26 o 
  -5   9  12    28109.68    29239.09   1467.89 o 
  -3   9  12    21244.73    20926.53   1228.18 o 
  -1   9  12    33738.80    32973.83   3469.43 o 
   1   9  12     6408.77     5594.22    949.56 o 
  -6  10  12    19606.04    20783.77   1270.22 o 
  -4  10  12       18.88     -251.98    251.98 o 
  -2  10  12    22602.44    23291.03   1349.45 o 
  -9   1  13    17114.22    17992.77   1740.45 o 
  -7   1  13    12796.82    11393.22   1373.00 o 
  -5   1  13    16679.26    16582.79   1086.69 o 
  -3   1  13    27309.70    28418.27   2198.01 o 
  -1   1  13     4309.15     4367.79    877.22 o 
   1   1  13    19718.77    21240.71   1920.98 o 
  -8   2  13    55810.80    57480.69   2306.96 o 
  -6   2  13      188.88     -251.84    251.84 o 
  -4   2  13    65101.91    67844.77   2326.72 o 
  -2   2  13     8808.70     9198.95   1650.77 o 
   0   2  13    41676.14    45305.51   2797.98 o 
  -9   3  13    20178.07    21079.25   1422.06 o 
  -7   3  13    16404.29    16302.67   1111.50 o 
  -5   3  13     9708.84     9714.00    834.35 o 
  -3   3  13    28897.07    29355.57   1559.48 o 
  -1   3  13     2050.18     1921.55    609.49 o 
  -8   4  13     3511.41     3856.13    484.12 o 
  -6   4  13      214.61      -86.66    207.09 o 
  -4   4  13     4346.83     4060.09    466.07 o 
  -2   4  13     1119.66      821.36    393.15 o 
   0   4  13     2405.32     2620.84    676.05 o 
  -7   5  13     2340.72     2096.00    322.26 o 
  -5   5  13      632.49      487.40    171.29 o 
  -3   5  13     2901.74     2853.10    377.34 o 
  -1   5  13      274.37       67.48    219.37 o 
  -6   6  13      620.98      189.94    275.58 o 
  -4   6  13    21239.46    21595.76   1112.87 o 
  -2   6  13     6324.61     5679.32   1028.30 o 
                                                 
